# Supplementary material for: Estrogen-Induced Hypermethylation Silencing of RPS2 and TMEM177 Inhibits Energy Metabolism and Reduces the Survival of CRC Cells
Source: Cells. 2026 Jan 9;15(2):124. doi: 10.3390/cells15020124 (PMC12839088; doi:10.3390/cells15020124)
Supplement: Supplementary file 1 [file cells-15-00124-s001.zip]

Archive with 4 entries (4 files):
- Supplementary Figures .pdf
- Supplementary Table 4S.xlsx
- Supplementary Tables of estrogen paper.pdf
- SupplementaryTable 3S.txt
