# Supplementary material for: Estrogen-Induced Hypermethylation Silencing of RPS2 and TMEM177 Inhibits Energy Metabolism and Reduces the Survival of CRC Cells
Source: Cells. 2026 Jan 9;15(2):124. doi: 10.3390/cells15020124 (PMC12839088; doi:10.3390/cells15020124)
Supplement: Supplementary file 1 [file cells-15-00124-s001.zip › Supplementary Table 4S.xlsx]

## Sheet: Annotation
MyList	Gene ID	Type	Tax ID	Homologene Gene ID	Homologene Gene Tax ID	Gene Symbol	Description	Biological Process (GO)	Kinase Class (UniProt)	Protein Function (Protein Atlas)	Subcellular Location (Protein Atlas)	Drug (DrugBank)	Canonical Pathways_x000D_	Hallmark Gene Sets_x000D_	WP111 Electron transport chain: OXPH	R-HSA-5368286 Mitochondrial translation init	GO:0007005 mitochondrion organization	GO:0009142 nucleoside triphosphate biosyn	R-HSA-1268020 Mitochondrial protein import	R-HSA-8949613 Cristae formation	GO:0006122 mitochondrial electron transpo	GO:0010821 regulation of mitochondrion or	R-HSA-8953854 Metabolism of RNA	GO:0017004 cytochrome complex assembly	GO:0007007 inner mitochondrial membrane o	GO:0006259 DNA metabolic process	GO:0032780 negative regulation of ATP-dep	GO:0043457 regulation of cellular respira	R-HSA-8862803 Deregulated CDK5 triggers mult	GO:0033013 tetrapyrrole metabolic process	R-HSA-72689 Formation of a pool of free 40	GO:0000413 protein peptidyl-prolyl isomer	GO:0006919 activation of cysteine-type en	WP4022 Pyrimidine metabolism
Genes						None	None	None	None	None	None	None	None	None	nan	nan	nan	nan	nan	nan	nan	nan	nan	nan	nan	nan	nan	nan	nan	nan	nan	nan	nan	nan
PDSS1	23590	symbol	H. sapiens	23590	H. sapiens	PDSS1	decaprenyl diphosphate synthase subunit 1	GO:0006744 ubiquinone biosynthetic process;GO:1901663 quinone biosynthetic process;GO:0006743 ubiquinone metabolic process		Potential drug targets; Human disease related genes:Nervous system diseases:Neurodegenerative diseases; Disease related genes; ENZYME proteins:Transferases; Predicted intracellular proteins; Enzymes	Cytosol (Approved)				0.0	0.0	0.0	0.0	0.0	0.0	0.0	0.0	0.0	0.0	0.0	0.0	0.0	0.0	0.0	0.0	0.0	0.0	0.0	0.0
SFXN4	119559	symbol	H. sapiens	119559	H. sapiens	SFXN4	sideroflexin 4	GO:1990542 mitochondrial transmembrane transport;GO:0006865 amino acid transport;GO:0046942 carboxylic acid transport		Potential drug targets; Disease related genes; Transporters:Electrochemical Potential-driven transporters; Human disease related genes:Congenital disorders of metabolism:Mitochondrial diseases; Predicted intracellular proteins	Mitochondria;Nucleoplasm (Approved); Additional: Vesicles				0.0	0.0	0.0	0.0	1.0	0.0	0.0	0.0	0.0	0.0	0.0	0.0	0.0	0.0	0.0	0.0	0.0	0.0	0.0	0.0
UQCRQ	27089	symbol	H. sapiens	27089	H. sapiens	UQCRQ	ubiquinol-cytochrome c reductase complex III subunit VII	GO:0021539 subthalamus development;GO:0021548 pons development;GO:0021860 pyramidal neuron development		Human disease related genes:Congenital disorders of metabolism:Mitochondrial diseases; Predicted intracellular proteins; Disease related genes	Mitochondria (Enhanced)	2-Hexyloxy-6-Hydroxymethyl-Tetrahydro-Pyran-3,4,5-Triol; 6-Hydroxy-5-undecyl-4,7-benzothiazoledione; Azoxystrobin; (5S)-3-ANILINO-5-(2,4-DIFLUOROPHENYL)-5-METHYL-1,3-OXAZOLIDINE-2,4-DIONE; (S)-famoxadone; METHYL (2Z)-3-METHOXY-2-{2-[(E)-2-PHENYLVINYL]PHENYL}ACRYLATE; 2-Nonyl-4-quinolinol 1-oxide; Ubiquinone Q2		(M5905)HALLMARK ADIPOGENESIS; (M5936)HALLMARK OXIDATIVE PHOSPHORYLATION	1.0	0.0	0.0	0.0	0.0	0.0	1.0	0.0	0.0	0.0	0.0	0.0	0.0	0.0	0.0	0.0	0.0	0.0	0.0	0.0
MRPL23	6150	symbol	H. sapiens	6150	H. sapiens	MRPL23	mitochondrial ribosomal protein L23	GO:0032543 mitochondrial translation;GO:0140053 mitochondrial gene expression;GO:0006412 translation		Ribosomal proteins; Predicted intracellular proteins	Mitochondria;Nucleoli fibrillar center (Approved)			(M5941)HALLMARK UV RESPONSE UP; (M5926)HALLMARK MYC TARGETS V1	0.0	1.0	0.0	0.0	0.0	0.0	0.0	0.0	0.0	0.0	0.0	0.0	0.0	0.0	0.0	0.0	0.0	0.0	0.0	0.0
COX6A1	1337	symbol	H. sapiens	1337	H. sapiens	COX6A1	cytochrome c oxidase subunit 6A1	GO:0006123 mitochondrial electron transport, cytochrome c to oxygen;GO:0019646 aerobic electron transport chain;GO:0042773 ATP synthesis coupled electron transport		Human disease related genes:Nervous system diseases:Neurodegenerative diseases; Disease related genes	Mitochondria (Supported)			(M5905)HALLMARK ADIPOGENESIS; (M5936)HALLMARK OXIDATIVE PHOSPHORYLATION	1.0	0.0	0.0	0.0	0.0	0.0	0.0	0.0	0.0	0.0	0.0	0.0	0.0	0.0	0.0	0.0	0.0	0.0	0.0	0.0
FARSB	10056	symbol	H. sapiens	10056	H. sapiens	FARSB	phenylalanyl-tRNA synthetase subunit beta	GO:0006432 phenylalanyl-tRNA aminoacylation;GO:0051290 protein heterotetramerization;GO:0051291 protein heterooligomerization		Potential drug targets; Disease related genes; Predicted intracellular proteins; ENZYME proteins:Ligase; Enzymes; Human disease related genes:Respiratory diseases:Lung diseases	Nucleoplasm (Supported); Additional: Cytosol	Phenylalanine			0.0	1.0	0.0	0.0	0.0	0.0	0.0	0.0	0.0	0.0	0.0	0.0	0.0	0.0	0.0	0.0	0.0	0.0	0.0	0.0
CCDC58	131076	gene_synonym	H. sapiens	131076	H. sapiens	MIX23	mitochondrial matrix import factor 23			Predicted intracellular proteins	Mitochondria (Approved); Additional: Nucleoli			(M5935)HALLMARK FATTY ACID METABOLISM	0.0	0.0	0.0	0.0	0.0	0.0	0.0	0.0	0.0	0.0	0.0	0.0	0.0	0.0	0.0	0.0	0.0	0.0	0.0	0.0
NDUFA7	4701	symbol	H. sapiens	4701	H. sapiens	NDUFA7	NADH:ubiquinone oxidoreductase subunit A7	GO:0006120 mitochondrial electron transport, NADH to ubiquinone;GO:0042776 proton motive force-driven mitochondrial ATP synthesis;GO:0015986 proton motive force-driven ATP synthesis		Predicted intracellular proteins	Mitochondria (Supported)	NADH		(M5936)HALLMARK OXIDATIVE PHOSPHORYLATION	1.0	1.0	0.0	1.0	0.0	0.0	0.0	0.0	0.0	0.0	0.0	0.0	0.0	0.0	0.0	0.0	0.0	0.0	0.0	0.0
COX5B	1329	symbol	H. sapiens	1329	H. sapiens	COX5B	cytochrome c oxidase subunit 5B	GO:0006123 mitochondrial electron transport, cytochrome c to oxygen;GO:0007585 respiratory gaseous exchange by respiratory system;GO:0019646 aerobic electron transport chain		Predicted intracellular proteins; Transporters:Primary Active Transporters	Mitochondria (Enhanced)	Cholic Acid; N-Formylmethionine		(M5936)HALLMARK OXIDATIVE PHOSPHORYLATION	1.0	0.0	0.0	0.0	0.0	0.0	0.0	0.0	0.0	0.0	0.0	0.0	0.0	0.0	0.0	0.0	0.0	0.0	0.0	0.0
SLC25A10	1468	symbol	H. sapiens	1468	H. sapiens	SLC25A10	solute carrier family 25 member 10	GO:0015709 thiosulfate transport;GO:0019418 sulfide oxidation;GO:0070221 sulfide oxidation, using sulfide:quinone oxidoreductase		Potential drug targets; Disease related genes; Transporters:Electrochemical Potential-driven transporters; Human disease related genes:Congenital disorders of metabolism:Mitochondrial diseases; Predicted intracellular proteins	Mitochondria (Supported); Additional: Nucleoplasm			(M5905)HALLMARK ADIPOGENESIS; (M5937)HALLMARK GLYCOLYSIS	1.0	0.0	0.0	0.0	1.0	0.0	0.0	0.0	0.0	0.0	0.0	0.0	0.0	0.0	0.0	0.0	1.0	0.0	0.0	0.0
FAM195A	84331	gene_synonym	H. sapiens	84331	H. sapiens	MCRIP2	MAPK regulated corepressor interacting protein 2			Predicted intracellular proteins					0.0	0.0	0.0	0.0	0.0	0.0	0.0	0.0	0.0	0.0	0.0	0.0	0.0	0.0	0.0	0.0	0.0	0.0	0.0	0.0
UQCRC1	7384	symbol	H. sapiens	7384	H. sapiens	UQCRC1	ubiquinol-cytochrome c reductase core protein 1	GO:0006122 mitochondrial electron transport, ubiquinol to cytochrome c;GO:0014823 response to activity;GO:0019646 aerobic electron transport chain		Potential drug targets; Disease related genes; Predicted intracellular proteins; Enzymes; Peptidases:Metallopeptidases	Mitochondria (Supported)	2-Hexyloxy-6-Hydroxymethyl-Tetrahydro-Pyran-3,4,5-Triol; Myxothiazol; 6-Hydroxy-5-undecyl-4,7-benzothiazoledione; Azoxystrobin; (5S)-3-ANILINO-5-(2,4-DIFLUOROPHENYL)-5-METHYL-1,3-OXAZOLIDINE-2,4-DIONE; (S)-famoxadone; METHYL (2Z)-3-METHOXY-2-{2-[(E)-2-PHENYLVINYL]PHENYL}ACRYLATE; 2-Nonyl-4-quinolinol 1-oxide; Ubiquinone Q2		(M5905)HALLMARK ADIPOGENESIS; (M5936)HALLMARK OXIDATIVE PHOSPHORYLATION	1.0	0.0	0.0	0.0	0.0	0.0	1.0	0.0	0.0	0.0	0.0	0.0	0.0	0.0	0.0	0.0	0.0	0.0	0.0	0.0
COX5A	9377	symbol	H. sapiens	9377	H. sapiens	COX5A	cytochrome c oxidase subunit 5A	GO:0006123 mitochondrial electron transport, cytochrome c to oxygen;GO:0019646 aerobic electron transport chain;GO:0042773 ATP synthesis coupled electron transport		Potential drug targets; Disease related genes; Human disease related genes:Congenital disorders of metabolism:Mitochondrial diseases; Predicted intracellular proteins; Transporters:Primary Active Transporters		Cholic Acid; N-Formylmethionine		(M5926)HALLMARK MYC TARGETS V1; (M5936)HALLMARK OXIDATIVE PHOSPHORYLATION	1.0	0.0	0.0	0.0	0.0	0.0	0.0	0.0	0.0	1.0	0.0	0.0	0.0	0.0	0.0	0.0	0.0	0.0	0.0	0.0
ATP5I	521	gene_synonym	H. sapiens	521	H. sapiens	ATP5ME	ATP synthase membrane subunit e	GO:0042776 proton motive force-driven mitochondrial ATP synthesis;GO:0015986 proton motive force-driven ATP synthesis;GO:0006754 ATP biosynthetic process		Predicted intracellular proteins; Transporters:Primary Active Transporters	Mitochondria (Supported)	Phenethyl Isothiocyanate		(M5936)HALLMARK OXIDATIVE PHOSPHORYLATION	1.0	0.0	0.0	1.0	0.0	1.0	0.0	0.0	0.0	0.0	0.0	0.0	0.0	0.0	0.0	0.0	0.0	0.0	0.0	0.0
AP1M2	10053	symbol	H. sapiens	10053	H. sapiens	AP1M2	adaptor related protein complex 1 subunit mu 2	GO:0110010 basolateral protein secretion;GO:0006903 vesicle targeting;GO:0009306 protein secretion		Predicted intracellular proteins	Vesicles (Supported); Additional: Cytosol				0.0	0.0	0.0	0.0	1.0	0.0	0.0	0.0	0.0	0.0	0.0	0.0	0.0	0.0	0.0	0.0	0.0	0.0	0.0	0.0
MRPS24	64951	symbol	H. sapiens	64951	H. sapiens	MRPS24	mitochondrial ribosomal protein S24	GO:0032543 mitochondrial translation;GO:0140053 mitochondrial gene expression;GO:0006412 translation		Ribosomal proteins; Predicted intracellular proteins					0.0	1.0	0.0	0.0	0.0	0.0	0.0	0.0	0.0	0.0	0.0	0.0	0.0	0.0	0.0	0.0	0.0	0.0	0.0	0.0
EBP	10682	symbol	H. sapiens	10682	H. sapiens	EBP	EBP cholestenol delta-isomerase	GO:0033489 cholesterol biosynthetic process via desmosterol;GO:0033490 cholesterol biosynthetic process via lathosterol;GO:0043931 ossification involved in bone maturation		Potential drug targets; Human disease related genes:Congenital malformations:Other congenital malformations; Disease related genes; ENZYME proteins:Isomerase; Human disease related genes:Congenital malformations:Congenital malformations of the musculoskeletal system; Enzymes	Endoplasmic reticulum;Nuclear membrane (Supported)	Tamoxifen	(M295)SIG PIP3 SIGNALING IN CARDIAC MYOCTES	(M5892)HALLMARK CHOLESTEROL HOMEOSTASIS; (M5902)HALLMARK APOPTOSIS; (M5924)HALLMARK MTORC1 SIGNALING	0.0	0.0	0.0	0.0	0.0	0.0	0.0	0.0	0.0	0.0	0.0	0.0	0.0	0.0	0.0	0.0	0.0	0.0	0.0	0.0
SNRPF	6636	symbol	H. sapiens	6636	H. sapiens	SNRPF	small nuclear ribonucleoprotein polypeptide F	GO:0036261 7-methylguanosine cap hypermethylation;GO:1903241 U2-type prespliceosome assembly;GO:0036260 RNA capping		Predicted intracellular proteins					0.0	0.0	0.0	0.0	0.0	0.0	0.0	0.0	1.0	0.0	0.0	0.0	0.0	0.0	0.0	0.0	0.0	0.0	0.0	0.0
POLR2H	5437	symbol	H. sapiens	5437	H. sapiens	POLR2H	RNA polymerase II, I and III subunit H	GO:0006360 transcription by RNA polymerase I;GO:0006383 transcription by RNA polymerase III;GO:0006366 transcription by RNA polymerase II		Predicted intracellular proteins; RNA polymerase related proteins	Nucleoplasm (Uncertain)			(M5898)HALLMARK DNA REPAIR; (M5941)HALLMARK UV RESPONSE UP	1.0	0.0	0.0	0.0	0.0	0.0	0.0	0.0	1.0	0.0	0.0	0.0	0.0	0.0	0.0	0.0	1.0	0.0	0.0	1.0
MRPL12	6182	symbol	H. sapiens	6182	H. sapiens	MRPL12	mitochondrial ribosomal protein L12	GO:0006390 mitochondrial transcription;GO:0000959 mitochondrial RNA metabolic process;GO:0032543 mitochondrial translation		Human disease related genes:Congenital disorders of metabolism:Mitochondrial diseases; Predicted intracellular proteins; Ribosomal proteins; Disease related genes	Mitochondria (Supported)				0.0	1.0	0.0	0.0	0.0	0.0	0.0	0.0	0.0	0.0	0.0	0.0	0.0	0.0	0.0	0.0	0.0	0.0	0.0	0.0
PCBD1	5092	symbol	H. sapiens	5092	H. sapiens	PCBD1	pterin-4 alpha-carbinolamine dehydratase 1	GO:0006571 tyrosine biosynthetic process;GO:0009073 aromatic amino acid family biosynthetic process;GO:0009095 aromatic amino acid family biosynthetic process, prephenate pathway		Potential drug targets; Disease related genes; Predicted intracellular proteins; Enzymes; Human disease related genes:Congenital disorders of metabolism:Congenital disorders of amino acid metabolism; ENZYME proteins:Lyases	Nucleoplasm (Enhanced); Additional: Cytosol	L-erythro-7,8-dihydrobiopterin		(M5935)HALLMARK FATTY ACID METABOLISM	0.0	0.0	0.0	0.0	0.0	0.0	0.0	0.0	0.0	0.0	0.0	0.0	0.0	0.0	0.0	0.0	1.0	0.0	0.0	0.0
PPIH	10465	symbol	H. sapiens	10465	H. sapiens	PPIH	peptidylprolyl isomerase H	GO:0000413 protein peptidyl-prolyl isomerization;GO:0045070 positive regulation of viral genome replication;GO:0018208 peptidyl-proline modification		ENZYME proteins:Isomerase; Predicted intracellular proteins; Enzymes		Proline			0.0	0.0	0.0	0.0	0.0	0.0	0.0	0.0	1.0	0.0	0.0	0.0	0.0	0.0	0.0	0.0	0.0	1.0	0.0	0.0
SLC25A39	51629	symbol	H. sapiens	51629	H. sapiens	SLC25A39	solute carrier family 25 member 39	GO:0160007 glutathione import into mitochondrion;GO:0034775 glutathione transmembrane transport;GO:0034635 glutathione transport		Transporters:Electrochemical Potential-driven transporters; Predicted intracellular proteins					0.0	0.0	0.0	0.0	1.0	0.0	0.0	0.0	0.0	0.0	0.0	0.0	0.0	0.0	0.0	1.0	0.0	0.0	0.0	0.0
NOP16	51491	symbol	H. sapiens	51491	H. sapiens	NOP16	NOP16 nucleolar protein	GO:0042273 ribosomal large subunit biogenesis;GO:0042254 ribosome biogenesis;GO:0022613 ribonucleoprotein complex biogenesis		Predicted intracellular proteins	Nucleoli (Enhanced)			(M5928)HALLMARK MYC TARGETS V2; (M5926)HALLMARK MYC TARGETS V1	1.0	0.0	0.0	0.0	0.0	0.0	0.0	0.0	0.0	0.0	0.0	0.0	0.0	0.0	0.0	0.0	0.0	0.0	0.0	0.0
C11orf83	790955	gene_synonym	H. sapiens	790955	H. sapiens	UQCC3	ubiquinol-cytochrome c reductase complex assembly factor 3	GO:0017062 respiratory chain complex III assembly;GO:0034551 mitochondrial respiratory chain complex III assembly;GO:0006122 mitochondrial electron transport, ubiquinol to cytochrome c		Human disease related genes:Congenital disorders of metabolism:Mitochondrial diseases; Disease related genes	Mitochondria;Nucleoplasm (Approved); Additional: Cytosol				1.0	0.0	1.0	1.0	1.0	0.0	1.0	0.0	0.0	1.0	1.0	0.0	0.0	0.0	0.0	0.0	0.0	0.0	0.0	0.0
MRPS34	65993	symbol	H. sapiens	65993	H. sapiens	MRPS34	mitochondrial ribosomal protein S34	GO:0032543 mitochondrial translation;GO:0140053 mitochondrial gene expression;GO:0006412 translation		Human disease related genes:Congenital disorders of metabolism:Mitochondrial diseases; Predicted intracellular proteins; Ribosomal proteins; Disease related genes	Mitochondria (Supported)				0.0	1.0	0.0	0.0	0.0	0.0	0.0	0.0	0.0	0.0	0.0	0.0	0.0	0.0	0.0	0.0	0.0	0.0	0.0	0.0
ATP5G3	518	gene_synonym	H. sapiens	518	H. sapiens	ATP5MC3	ATP synthase membrane subunit c locus 3	GO:0015986 proton motive force-driven ATP synthesis;GO:0006754 ATP biosynthetic process;GO:0009206 purine ribonucleoside triphosphate biosynthetic process		Potential drug targets; Disease related genes; Transporters:Primary Active Transporters				(M5936)HALLMARK OXIDATIVE PHOSPHORYLATION	1.0	0.0	0.0	1.0	0.0	1.0	0.0	0.0	0.0	0.0	0.0	0.0	0.0	0.0	0.0	0.0	0.0	0.0	0.0	0.0
LSM5	23658	symbol	H. sapiens	23658	H. sapiens	LSM5	LSM5 homolog, U6 small nuclear RNA and mRNA degradation associated	GO:0006402 mRNA catabolic process;GO:0006401 RNA catabolic process;GO:0000377 RNA splicing, via transesterification reactions with bulged adenosine as nucleophile		Predicted intracellular proteins					0.0	0.0	0.0	0.0	0.0	0.0	0.0	0.0	1.0	0.0	0.0	0.0	0.0	0.0	0.0	0.0	0.0	0.0	0.0	0.0
CDX1	1044	symbol	H. sapiens	1044	H. sapiens	CDX1	caudal type homeobox 1	GO:0014807 regulation of somitogenesis;GO:0009948 anterior/posterior axis specification;GO:0009798 axis specification		Transcription factors:Helix-turn-helix domains; Predicted intracellular proteins			(M223)PID BETA CATENIN NUC PATHWAY		0.0	0.0	0.0	0.0	0.0	0.0	0.0	0.0	0.0	0.0	0.0	0.0	0.0	0.0	0.0	0.0	0.0	0.0	0.0	0.0
TIMM16	51025	gene_synonym	H. sapiens	51025	H. sapiens	PAM16	presequence translocase associated motor 16	GO:0032780 negative regulation of ATP-dependent activity;GO:0030150 protein import into mitochondrial matrix;GO:0044743 protein transmembrane import into intracellular organelle		Predicted intracellular proteins; Human disease related genes:Congenital malformations:Congenital malformations of the musculoskeletal system; Disease related genes	Mitochondria;Nucleoplasm (Approved); Additional: Microtubules				0.0	0.0	1.0	0.0	1.0	0.0	0.0	0.0	0.0	0.0	0.0	0.0	1.0	0.0	0.0	0.0	0.0	0.0	0.0	0.0
COX7B	1349	symbol	H. sapiens	1349	H. sapiens	COX7B	cytochrome c oxidase subunit 7B	GO:0006123 mitochondrial electron transport, cytochrome c to oxygen;GO:0019646 aerobic electron transport chain;GO:0042773 ATP synthesis coupled electron transport		Human disease related genes:Congenital malformations:Other congenital malformations; Predicted intracellular proteins; Disease related genes		Cholic Acid; N-Formylmethionine		(M5905)HALLMARK ADIPOGENESIS; (M5936)HALLMARK OXIDATIVE PHOSPHORYLATION	1.0	0.0	0.0	0.0	0.0	0.0	0.0	0.0	0.0	0.0	0.0	0.0	0.0	0.0	0.0	0.0	0.0	0.0	0.0	0.0
COMTD1	118881	symbol	H. sapiens	118881	H. sapiens	COMTD1	catechol-O-methyltransferase domain containing 1	GO:0032259 methylation;GO:0008152 metabolic process;GO:0008150 biological_process		Predicted intracellular proteins	Golgi apparatus (Approved); Additional: Cytosol;Plasma membrane	S-adenosyl-L-homocysteine; Sinapoyl coenzyme A; Feruloyl Coenzyme A			0.0	0.0	0.0	0.0	0.0	0.0	0.0	0.0	0.0	0.0	0.0	0.0	0.0	0.0	0.0	0.0	0.0	0.0	0.0	0.0
MMAB	326625	symbol	H. sapiens	326625	H. sapiens	MMAB	metabolism of cobalamin associated B	GO:0009235 cobalamin metabolic process;GO:0033013 tetrapyrrole metabolic process;GO:0006767 water-soluble vitamin metabolic process		Human disease related genes:Congenital disorders of metabolism:Congenital disorders of amino acid metabolism; Predicted intracellular proteins; Disease related genes	Mitochondria (Approved)				0.0	0.0	0.0	0.0	0.0	0.0	0.0	0.0	0.0	0.0	0.0	0.0	0.0	0.0	0.0	1.0	0.0	0.0	0.0	0.0
LSM7	51690	symbol	H. sapiens	51690	H. sapiens	LSM7	LSM7 homolog, U6 small nuclear RNA and mRNA degradation associated	GO:0000956 nuclear-transcribed mRNA catabolic process;GO:0006402 mRNA catabolic process;GO:0006401 RNA catabolic process		Predicted intracellular proteins	Nucleoli fibrillar center (Approved)			(M5926)HALLMARK MYC TARGETS V1	0.0	0.0	0.0	0.0	0.0	0.0	0.0	0.0	1.0	0.0	0.0	0.0	0.0	0.0	0.0	0.0	0.0	0.0	0.0	0.0
ATP5G1	516	gene_synonym	H. sapiens	516	H. sapiens	ATP5MC1	ATP synthase membrane subunit c locus 1	GO:0015986 proton motive force-driven ATP synthesis;GO:0006754 ATP biosynthetic process;GO:0009206 purine ribonucleoside triphosphate biosynthetic process		Predicted intracellular proteins; Transporters:Primary Active Transporters				(M5924)HALLMARK MTORC1 SIGNALING; (M5936)HALLMARK OXIDATIVE PHOSPHORYLATION	1.0	0.0	0.0	1.0	1.0	1.0	0.0	0.0	0.0	0.0	0.0	0.0	0.0	0.0	0.0	0.0	0.0	0.0	0.0	0.0
COX8A	1351	symbol	H. sapiens	1351	H. sapiens	COX8A	cytochrome c oxidase subunit 8A	GO:0006123 mitochondrial electron transport, cytochrome c to oxygen;GO:0019646 aerobic electron transport chain;GO:0042773 ATP synthesis coupled electron transport		Human disease related genes:Congenital disorders of metabolism:Mitochondrial diseases; Potential drug targets; Disease related genes; Transporters:Primary Active Transporters		Cholic Acid; N-Formylmethionine		(M5905)HALLMARK ADIPOGENESIS; (M5936)HALLMARK OXIDATIVE PHOSPHORYLATION	1.0	0.0	0.0	0.0	0.0	0.0	0.0	0.0	0.0	0.0	0.0	0.0	0.0	0.0	0.0	0.0	0.0	0.0	0.0	0.0
MRPL37	51253	symbol	H. sapiens	51253	H. sapiens	MRPL37	mitochondrial ribosomal protein L37	GO:0032543 mitochondrial translation;GO:0140053 mitochondrial gene expression;GO:0006412 translation		Ribosomal proteins; Predicted intracellular proteins	Mitochondria (Supported)				0.0	1.0	0.0	0.0	0.0	0.0	0.0	0.0	0.0	0.0	0.0	0.0	0.0	0.0	0.0	0.0	0.0	0.0	0.0	0.0
HSPE1	3336	symbol	H. sapiens	3336	H. sapiens	HSPE1	heat shock protein family E (Hsp10) member 1	GO:0051085 chaperone cofactor-dependent protein refolding;GO:0051084 'de novo' post-translational protein folding;GO:0006458 'de novo' protein folding		Cancer-related genes:Candidate cancer biomarkers; Predicted intracellular proteins		Phenethyl Isothiocyanate		(M5928)HALLMARK MYC TARGETS V2; (M5924)HALLMARK MTORC1 SIGNALING; (M5926)HALLMARK MYC TARGETS V1	0.0	0.0	0.0	0.0	0.0	0.0	0.0	0.0	0.0	0.0	0.0	0.0	0.0	0.0	0.0	0.0	0.0	1.0	1.0	0.0
PLEKHJ1	55111	symbol	H. sapiens	55111	H. sapiens	PLEKHJ1	pleckstrin homology domain containing J1	GO:0001881 receptor recycling;GO:0043112 receptor metabolic process;GO:0007032 endosome organization		Predicted intracellular proteins	Mitochondria (Approved)				0.0	0.0	0.0	0.0	0.0	0.0	0.0	0.0	0.0	0.0	0.0	0.0	0.0	0.0	0.0	0.0	0.0	0.0	0.0	0.0
MRPL21	219927	symbol	H. sapiens	219927	H. sapiens	MRPL21	mitochondrial ribosomal protein L21	GO:0032543 mitochondrial translation;GO:0140053 mitochondrial gene expression;GO:0006412 translation		Ribosomal proteins; Predicted intracellular proteins	Mitochondria;Nucleoplasm (Approved)				0.0	1.0	0.0	0.0	0.0	0.0	0.0	0.0	0.0	0.0	0.0	0.0	0.0	0.0	0.0	0.0	0.0	0.0	0.0	0.0
SSBP1	6742	symbol	H. sapiens	6742	H. sapiens	SSBP1	single stranded DNA binding protein 1	GO:0090297 positive regulation of mitochondrial DNA replication;GO:1901860 positive regulation of mitochondrial DNA metabolic process;GO:0090296 regulation of mitochondrial DNA replication		Predicted intracellular proteins; Human disease related genes:Nervous system diseases:Eye disease; Disease related genes	Mitochondria (Supported)			(M5926)HALLMARK MYC TARGETS V1	0.0	0.0	1.0	0.0	0.0	1.0	0.0	1.0	0.0	0.0	0.0	1.0	1.0	0.0	0.0	0.0	0.0	0.0	0.0	0.0
TKT	7086	symbol	H. sapiens	7086	H. sapiens	TKT	transketolase	GO:0046166 glyceraldehyde-3-phosphate biosynthetic process;GO:0019682 glyceraldehyde-3-phosphate metabolic process;GO:0009052 pentose-phosphate shunt, non-oxidative branch		Potential drug targets; Disease related genes; ENZYME proteins:Transferases; Predicted intracellular proteins; Enzymes; Human disease related genes:Congenital disorders of metabolism:Congenital disorders of carbohydrate metabolism	Nucleoplasm (Enhanced)	Copper		(M5905)HALLMARK ADIPOGENESIS	1.0	0.0	0.0	1.0	0.0	0.0	0.0	0.0	0.0	0.0	0.0	0.0	0.0	0.0	0.0	0.0	0.0	0.0	0.0	0.0
MRPS33	51650	symbol	H. sapiens	51650	H. sapiens	MRPS33	mitochondrial ribosomal protein S33	GO:0032543 mitochondrial translation;GO:0140053 mitochondrial gene expression;GO:0006412 translation		Ribosomal proteins; Predicted intracellular proteins					0.0	1.0	0.0	0.0	0.0	0.0	0.0	0.0	0.0	0.0	0.0	0.0	0.0	0.0	0.0	0.0	0.0	0.0	0.0	0.0
NME1	4830	symbol	H. sapiens	4830	H. sapiens	NME1	NME/NM23 nucleoside diphosphate kinase 1	GO:0006228 UTP biosynthetic process;GO:0006183 GTP biosynthetic process;GO:0046051 UTP metabolic process	yes	Cancer-related genes:Candidate cancer biomarkers; Predicted intracellular proteins; Enzymes; ENZYME proteins:Transferases	Cytosol (Supported)	Zinc; 2'-Deoxyguanosine-5'-Triphosphate; Selenocysteine; 2',3'-Dehydro-2',3'-Deoxy-Thymidine 5'-Diphosphate; Adenosine Phosphonoacetic Acid; Stavudine triphosphate; Thymidine-5'- Diphosphate; 2'-Deoxyguanosine-5'-Diphosphate; 2',3'-dideoxy-3'-fluoro-urididine-5'-diphosphate; Guanosine-5'-Diphosphate; 3'-Deoxy 3'-Amino Adenosine-5'-Diphosphate; Zidovudine diphosphate; Copper; Zinc acetate; Zinc ch…	(M120)PID ARF6 DOWNSTREAM PATHWAY; (M83)PID CDC42 REG PATHWAY; (M156)PID ECADHERIN NASCENT AJ PATHWAY	(M5898)HALLMARK DNA REPAIR; (M5925)HALLMARK E2F TARGETS; (M5926)HALLMARK MYC TARGETS V1	0.0	0.0	0.0	1.0	0.0	0.0	0.0	0.0	0.0	0.0	0.0	1.0	0.0	0.0	1.0	0.0	0.0	0.0	0.0	1.0
CDC25C	995	symbol	H. sapiens	995	H. sapiens	CDC25C	cell division cycle 25C	GO:0110032 positive regulation of G2/MI transition of meiotic cell cycle;GO:1901995 positive regulation of meiotic cell cycle phase transition;GO:0110030 regulation of G2/MI transition of meiotic cell cycle		Cancer-related genes:Candidate cancer biomarkers; Predicted intracellular proteins; ENZYME proteins:Hydrolases; Enzymes	Nuclear speckles (Supported)		(M84)PID ATM PATHWAY; (M46)PID ATR PATHWAY; (M129)PID PLK1 PATHWAY		1.0	0.0	0.0	0.0	0.0	0.0	0.0	0.0	0.0	0.0	0.0	0.0	0.0	0.0	1.0	0.0	0.0	0.0	0.0	0.0
USMG5	84833	gene_synonym	H. sapiens	84833	H. sapiens	ATP5MK	ATP synthase membrane subunit k	GO:0015986 proton motive force-driven ATP synthesis;GO:0006754 ATP biosynthetic process;GO:0009206 purine ribonucleoside triphosphate biosynthetic process		Human disease related genes:Congenital disorders of metabolism:Mitochondrial diseases; Disease related genes	Mitochondria (Supported)				0.0	0.0	0.0	1.0	0.0	0.0	0.0	0.0	0.0	0.0	0.0	0.0	0.0	0.0	0.0	0.0	0.0	0.0	0.0	0.0
MRPS15	64960	symbol	H. sapiens	64960	H. sapiens	MRPS15	mitochondrial ribosomal protein S15	GO:0032543 mitochondrial translation;GO:0140053 mitochondrial gene expression;GO:0006412 translation		Ribosomal proteins; Predicted intracellular proteins	Mitochondria (Supported)			(M5936)HALLMARK OXIDATIVE PHOSPHORYLATION	0.0	1.0	0.0	0.0	0.0	0.0	0.0	0.0	0.0	0.0	0.0	0.0	0.0	0.0	0.0	0.0	0.0	0.0	0.0	0.0
MRPL14	64928	symbol	H. sapiens	64928	H. sapiens	MRPL14	mitochondrial ribosomal protein L14	GO:0032543 mitochondrial translation;GO:0140053 mitochondrial gene expression;GO:0006412 translation		Ribosomal proteins; Predicted intracellular proteins	Mitochondria (Supported)				0.0	1.0	0.0	0.0	0.0	0.0	0.0	0.0	0.0	0.0	0.0	0.0	0.0	0.0	0.0	0.0	0.0	0.0	0.0	0.0
NHP2	55651	symbol	H. sapiens	55651	H. sapiens	NHP2	NHP2 ribonucleoprotein	GO:0031120 snRNA pseudouridine synthesis;GO:0040031 snRNA modification;GO:0031118 rRNA pseudouridine synthesis		Predicted intracellular proteins; Human disease related genes:Other congenital disorders:Ribosomopathies; Ribosomal proteins; Disease related genes				(M5922)HALLMARK UNFOLDED PROTEIN RESPONSE; (M5926)HALLMARK MYC TARGETS V1	0.0	0.0	0.0	0.0	0.0	0.0	0.0	0.0	1.0	0.0	0.0	1.0	0.0	0.0	0.0	0.0	1.0	0.0	0.0	0.0
SUCLG1	8802	symbol	H. sapiens	8802	H. sapiens	SUCLG1	succinate-CoA ligase GDP/ADP-forming subunit alpha	GO:1901289 succinyl-CoA catabolic process;GO:0006104 succinyl-CoA metabolic process;GO:0033869 nucleoside bisphosphate catabolic process		Potential drug targets; Disease related genes; Human disease related genes:Congenital disorders of metabolism:Mitochondrial diseases; Predicted intracellular proteins; ENZYME proteins:Ligase; Enzymes; Citric acid cycle related proteins	Mitochondria (Approved); Additional: Cytosol;Plasma membrane			(M5935)HALLMARK FATTY ACID METABOLISM; (M5905)HALLMARK ADIPOGENESIS; (M5936)HALLMARK OXIDATIVE PHOSPHORYLATION	1.0	0.0	0.0	1.0	0.0	0.0	0.0	0.0	1.0	0.0	0.0	0.0	0.0	0.0	0.0	0.0	0.0	0.0	0.0	0.0
C16orf13	84326	gene_synonym	H. sapiens	84326	H. sapiens	METTL26	methyltransferase like 26			Predicted intracellular proteins	Golgi apparatus (Approved)				0.0	0.0	0.0	0.0	0.0	0.0	0.0	0.0	0.0	0.0	0.0	0.0	0.0	0.0	0.0	0.0	0.0	0.0	0.0	0.0
PRDX2	7001	symbol	H. sapiens	7001	H. sapiens	PRDX2	peroxiredoxin 2	GO:0002536 respiratory burst involved in inflammatory response;GO:0002679 respiratory burst involved in defense response;GO:0019430 removal of superoxide radicals		Cancer-related genes:Candidate cancer biomarkers; Predicted intracellular proteins; ENZYME proteins:Oxidoreductases; Enzymes	Cytosol (Supported)	3-sulfino-L-alanine; N-Carbamoyl-Alanine; Copper		(M5938)HALLMARK REACTIVE OXYGEN SPECIES PATHWAY; (M5945)HALLMARK HEME METABOLISM	1.0	0.0	0.0	0.0	0.0	0.0	0.0	0.0	0.0	0.0	0.0	0.0	1.0	0.0	1.0	0.0	0.0	0.0	0.0	0.0
MRPL38	64978	symbol	H. sapiens	64978	H. sapiens	MRPL38	mitochondrial ribosomal protein L38	GO:0032543 mitochondrial translation;GO:0140053 mitochondrial gene expression;GO:0006412 translation		Ribosomal proteins; Predicted intracellular proteins	Mitochondria (Supported)				0.0	1.0	0.0	0.0	0.0	0.0	0.0	0.0	0.0	0.0	0.0	0.0	0.0	0.0	0.0	0.0	0.0	0.0	0.0	0.0
C14orf2	9556	gene_synonym	H. sapiens	9556	H. sapiens	ATP5MJ	ATP synthase membrane subunit j	GO:0015986 proton motive force-driven ATP synthesis;GO:0006754 ATP biosynthetic process;GO:0009206 purine ribonucleoside triphosphate biosynthetic process		Predicted intracellular proteins	Mitochondria (Supported); Additional: Nucleoli fibrillar center				0.0	0.0	0.0	1.0	0.0	0.0	0.0	0.0	0.0	0.0	0.0	0.0	0.0	0.0	0.0	0.0	0.0	0.0	0.0	0.0
TIMM13	26517	symbol	H. sapiens	26517	H. sapiens	TIMM13	translocase of inner mitochondrial membrane 13	GO:0045039 protein insertion into mitochondrial inner membrane;GO:0051204 protein insertion into mitochondrial membrane;GO:0090151 establishment of protein localization to mitochondrial membrane		Predicted intracellular proteins	Mitochondria (Supported); Additional: Nucleoli fibrillar center			(M5936)HALLMARK OXIDATIVE PHOSPHORYLATION	0.0	0.0	1.0	0.0	1.0	0.0	0.0	0.0	0.0	0.0	1.0	0.0	0.0	0.0	0.0	0.0	0.0	0.0	0.0	0.0
MGST2	4258	symbol	H. sapiens	4258	H. sapiens	MGST2	microsomal glutathione S-transferase 2	GO:0006750 glutathione biosynthetic process;GO:0019184 nonribosomal peptide biosynthetic process;GO:0019370 leukotriene biosynthetic process		Predicted intracellular proteins; ENZYME proteins:Lyases; Enzymes; ENZYME proteins:Transferases	Cytosol (Uncertain); Additional: Endoplasmic reticulum	Glutathione			1.0	1.0	0.0	0.0	0.0	0.0	0.0	0.0	0.0	0.0	0.0	0.0	0.0	0.0	0.0	0.0	0.0	0.0	0.0	0.0
ARHGAP8	23779	symbol	H. sapiens	23779	H. sapiens	ARHGAP8	Rho GTPase activating protein 8	GO:2001136 negative regulation of endocytic recycling;GO:2001135 regulation of endocytic recycling;GO:0032387 negative regulation of intracellular transport		Predicted intracellular proteins			(M68)PID RHOA REG PATHWAY		0.0	0.0	0.0	0.0	0.0	0.0	0.0	0.0	0.0	0.0	0.0	0.0	0.0	0.0	0.0	0.0	0.0	0.0	0.0	0.0
PHB	5245	gene_synonym	H. sapiens	5245	H. sapiens	PHB1	prohibitin 1	GO:1990051 activation of protein kinase C activity;GO:0044830 modulation by host of viral RNA genome replication;GO:2000323 negative regulation of glucocorticoid receptor signaling pathway		Predicted intracellular proteins; Transporters:Accessory Factors Involved in Transport	Mitochondria (Supported)	Rocaglamide; Didesmethylrocaglamide		(M5928)HALLMARK MYC TARGETS V2; (M5926)HALLMARK MYC TARGETS V1	0.0	0.0	1.0	0.0	0.0	0.0	0.0	0.0	0.0	0.0	0.0	1.0	1.0	0.0	0.0	0.0	0.0	0.0	0.0	0.0
ATP5C1	509	gene_synonym	H. sapiens	509	H. sapiens	ATP5F1C	ATP synthase F1 subunit gamma	GO:0042776 proton motive force-driven mitochondrial ATP synthesis;GO:0015986 proton motive force-driven ATP synthesis;GO:0006754 ATP biosynthetic process		Predicted intracellular proteins; Transporters:Primary Active Transporters		Quercetin; 1-ACETYL-2-CARBOXYPIPERIDINE; AUROVERTIN B; Piceatannol; N1-(2-AMINO-4-METHYLPENTYL)OCTAHYDRO-PYRROLO[1,2-A] PYRIMIDINE		(M5936)HALLMARK OXIDATIVE PHOSPHORYLATION	1.0	0.0	0.0	1.0	0.0	1.0	0.0	0.0	0.0	0.0	0.0	0.0	0.0	0.0	0.0	0.0	0.0	0.0	0.0	0.0
NDUFS3	4722	symbol	H. sapiens	4722	H. sapiens	NDUFS3	NADH:ubiquinone oxidoreductase core subunit S3	GO:0021762 substantia nigra development;GO:0006120 mitochondrial electron transport, NADH to ubiquinone;GO:0010257 NADH dehydrogenase complex assembly		Potential drug targets; Disease related genes; Human disease related genes:Congenital disorders of metabolism:Mitochondrial diseases; Predicted intracellular proteins; Enzymes; ENZYME proteins	Mitochondria (Supported); Additional: Nuclear bodies	NADH		(M5905)HALLMARK ADIPOGENESIS; (M5936)HALLMARK OXIDATIVE PHOSPHORYLATION	1.0	0.0	1.0	1.0	0.0	0.0	0.0	0.0	0.0	0.0	0.0	0.0	1.0	0.0	0.0	0.0	0.0	0.0	0.0	0.0
ZNF593	51042	symbol	H. sapiens	51042	H. sapiens	ZNF593	zinc finger protein 593	GO:1903026 negative regulation of RNA polymerase II regulatory region sequence-specific DNA binding;GO:1903025 regulation of RNA polymerase II regulatory region sequence-specific DNA binding;GO:2000678 negative regulation of transcription regulatory region DNA binding		Predicted intracellular proteins	Nucleoli (Enhanced); Additional: Nucleoplasm				0.0	0.0	0.0	0.0	0.0	0.0	0.0	0.0	0.0	0.0	0.0	0.0	0.0	0.0	0.0	0.0	0.0	0.0	0.0	0.0
GINS2	51659	symbol	H. sapiens	51659	H. sapiens	GINS2	GINS complex subunit 2	GO:0000727 double-strand break repair via break-induced replication;GO:0006268 DNA unwinding involved in DNA replication;GO:0032508 DNA duplex unwinding		Predicted intracellular proteins	Nucleoplasm (Approved)			(M5901)HALLMARK G2M CHECKPOINT; (M5907)HALLMARK ESTROGEN RESPONSE LATE	0.0	0.0	0.0	0.0	0.0	0.0	0.0	0.0	0.0	0.0	0.0	1.0	0.0	0.0	0.0	0.0	0.0	0.0	0.0	0.0
TPRN	286262	symbol	H. sapiens	286262	H. sapiens	TPRN	taperin	GO:0120045 stereocilium maintenance;GO:0060088 auditory receptor cell stereocilium organization;GO:0002093 auditory receptor cell morphogenesis		Predicted intracellular proteins; Human disease related genes:Nervous system diseases:Ear disease; Disease related genes	Plasma membrane (Approved)				0.0	0.0	0.0	0.0	0.0	0.0	0.0	0.0	0.0	0.0	0.0	0.0	0.0	0.0	0.0	0.0	0.0	0.0	0.0	0.0
ACP1	52	symbol	H. sapiens	52	H. sapiens	ACP1	acid phosphatase 1			Predicted intracellular proteins; ENZYME proteins:Hydrolases; Enzymes	Nucleoplasm (Approved); Additional: Cytosol	Adenine; 4-Nitrophenyl Phosphate	(M273)PID EPHA2 FWD PATHWAY	(M5926)HALLMARK MYC TARGETS V1; (M5934)HALLMARK XENOBIOTIC METABOLISM	1.0	0.0	0.0	0.0	0.0	0.0	0.0	0.0	0.0	0.0	0.0	0.0	0.0	0.0	0.0	0.0	0.0	0.0	0.0	0.0
ECE2	9718	symbol	H. sapiens	9718	H. sapiens	ECE2	endothelin converting enzyme 2	GO:0016486 peptide hormone processing;GO:0140448 signaling receptor ligand precursor processing;GO:0016485 protein processing		Peptidases:Metallopeptidases; ENZYME proteins:Hydrolases; Enzymes					0.0	1.0	0.0	0.0	0.0	0.0	0.0	0.0	0.0	0.0	0.0	0.0	0.0	0.0	0.0	0.0	0.0	1.0	0.0	0.0
FAAH	2166	symbol	H. sapiens	2166	H. sapiens	FAAH	fatty acid amide hydrolase	GO:0052651 monoacylglycerol catabolic process;GO:0046462 monoacylglycerol metabolic process;GO:0046461 neutral lipid catabolic process		ENZYME proteins:Hydrolases; Enzymes	Cytosol (Approved)	Thiopental; Methoxy arachidonyl fluorophosphonate; 1-Dodecanol; 4-(quinolin-3-ylmethyl)piperidine-1-carboxylic acid; 4-(3-{[5-(trifluoromethyl)pyridin-2-yl]oxy}benzyl)piperidine-1-carboxylic acid; Fostamatinib; Medical Cannabis; Nabiximols			0.0	0.0	0.0	1.0	0.0	0.0	0.0	0.0	0.0	0.0	0.0	0.0	0.0	0.0	0.0	0.0	0.0	0.0	0.0	0.0
TMEM177	80775	symbol	H. sapiens	80775	H. sapiens	TMEM177	transmembrane protein 177			Predicted intracellular proteins	Nucleoli fibrillar center;Nucleoplasm (Approved)				1.0	0.0	0.0	0.0	0.0	0.0	0.0	0.0	0.0	0.0	0.0	0.0	0.0	0.0	0.0	0.0	0.0	0.0	0.0	0.0
BZW2	28969	symbol	H. sapiens	28969	H. sapiens	BZW2	basic leucine zipper and W2 domains 2	GO:0006446 regulation of translational initiation;GO:0006417 regulation of translation;GO:0034248 regulation of amide metabolic process		Predicted intracellular proteins	Actin filaments;Cytosol;Plasma membrane (Approved)				0.0	0.0	0.0	0.0	0.0	0.0	0.0	0.0	0.0	0.0	0.0	0.0	0.0	0.0	0.0	0.0	0.0	0.0	0.0	0.0
CHCHD8	51287	gene_synonym	H. sapiens	51287	H. sapiens	COA4	cytochrome c oxidase assembly factor 4 homolog	GO:0033617 mitochondrial cytochrome c oxidase assembly;GO:0008535 respiratory chain complex IV assembly;GO:0017004 cytochrome complex assembly		Predicted intracellular proteins	Nucleoli fibrillar center;Nucleoplasm (Approved); Additional: Mitochondria				1.0	0.0	1.0	1.0	1.0	0.0	0.0	0.0	0.0	1.0	0.0	0.0	0.0	0.0	0.0	0.0	0.0	0.0	0.0	0.0
HSPD1	3329	symbol	H. sapiens	3329	H. sapiens	HSPD1	heat shock protein family D (Hsp60) member 1	GO:0048291 isotype switching to IgG isotypes;GO:0034514 mitochondrial unfolded protein response;GO:0045041 protein import into mitochondrial intermembrane space		Cancer-related genes:Candidate cancer biomarkers; Potential drug targets; Disease related genes; Human disease related genes:Nervous system diseases:Other nervous and sensory system diseases; ENZYME proteins:Isomerase; Predicted intracellular proteins; Enzymes; Human disease related genes:Congenital disorders of metabolism:Congenital disorders of lipid/glycolipid metabolism	Mitochondria (Enhanced)	Copper	(M264)PID TOLL ENDOGENOUS PATHWAY; (M66)PID MYC ACTIV PATHWAY	(M5928)HALLMARK MYC TARGETS V2; (M5924)HALLMARK MTORC1 SIGNALING; (M5926)HALLMARK MYC TARGETS V1	0.0	0.0	1.0	0.0	1.0	0.0	0.0	0.0	1.0	0.0	0.0	1.0	1.0	0.0	1.0	0.0	0.0	1.0	1.0	0.0
CD320	51293	symbol	H. sapiens	51293	H. sapiens	CD320	CD320 molecule	GO:0031296 B cell costimulation;GO:0015889 cobalamin transport;GO:0030656 regulation of vitamin metabolic process		Human disease related genes:Congenital disorders of metabolism:Congenital disorders of amino acid metabolism; CD markers; Disease related genes	Cytosol (Approved)				0.0	0.0	0.0	0.0	0.0	0.0	0.0	0.0	0.0	0.0	0.0	0.0	0.0	0.0	0.0	0.0	0.0	0.0	0.0	0.0
OLA1	29789	symbol	H. sapiens	29789	H. sapiens	OLA1	Obg like ATPase 1	GO:0046034 ATP metabolic process;GO:0009205 purine ribonucleoside triphosphate metabolic process;GO:0009144 purine nucleoside triphosphate metabolic process		Predicted intracellular proteins	Cytosol (Enhanced)				0.0	0.0	0.0	1.0	0.0	0.0	0.0	0.0	0.0	0.0	0.0	0.0	0.0	0.0	0.0	0.0	0.0	0.0	0.0	0.0
LLGL2	3993	symbol	H. sapiens	3993	H. sapiens	LLGL2	LLGL scribble cell polarity complex component 2	GO:0015820 leucine transport;GO:0015803 branched-chain amino acid transport;GO:0032878 regulation of establishment or maintenance of cell polarity		Predicted intracellular proteins	Cytosol (Supported); Additional: Vesicles			(M5907)HALLMARK ESTROGEN RESPONSE LATE	0.0	0.0	0.0	0.0	0.0	0.0	0.0	0.0	0.0	0.0	0.0	0.0	0.0	0.0	0.0	0.0	0.0	0.0	0.0	0.0
KIF9	64147	symbol	H. sapiens	64147	H. sapiens	KIF9	kinesin family member 9	GO:0071801 regulation of podosome assembly;GO:1901317 regulation of flagellated sperm motility;GO:0060295 regulation of cilium movement involved in cell motility		Predicted intracellular proteins					0.0	0.0	0.0	0.0	0.0	0.0	0.0	0.0	0.0	0.0	0.0	0.0	0.0	0.0	0.0	0.0	0.0	0.0	0.0	0.0
PA2G4	5036	symbol	H. sapiens	5036	H. sapiens	PA2G4	proliferation-associated 2G4	GO:0006364 rRNA processing;GO:0016072 rRNA metabolic process;GO:0042254 ribosome biogenesis		Predicted intracellular proteins; Peptidases:Metallopeptidases; Enzymes	Cytosol (Approved)		(M58)PID AR PATHWAY	(M5928)HALLMARK MYC TARGETS V2; (M5908)HALLMARK ANDROGEN RESPONSE; (M5925)HALLMARK E2F TARGETS	0.0	0.0	0.0	0.0	0.0	0.0	0.0	0.0	0.0	0.0	0.0	0.0	0.0	0.0	0.0	0.0	0.0	0.0	0.0	0.0
PMM2	5373	symbol	H. sapiens	5373	H. sapiens	PMM2	phosphomannomutase 2	GO:0009298 GDP-mannose biosynthetic process;GO:0019673 GDP-mannose metabolic process;GO:0006013 mannose metabolic process		Potential drug targets; Human disease related genes:Congenital disorders of metabolism:Congenital disorders of glycan/glycoprotein metabolism; Disease related genes; ENZYME proteins:Isomerase; Predicted intracellular proteins; Enzymes	Nucleoplasm (Approved); Additional: Cytosol			(M5937)HALLMARK GLYCOLYSIS	0.0	0.0	0.0	1.0	0.0	0.0	0.0	0.0	0.0	0.0	0.0	0.0	0.0	0.0	0.0	0.0	0.0	0.0	0.0	0.0
POLD2	5425	symbol	H. sapiens	5425	H. sapiens	POLD2	DNA polymerase delta 2, accessory subunit	GO:0042276 error-prone translesion synthesis;GO:0006271 DNA strand elongation involved in DNA replication;GO:0022616 DNA strand elongation		Predicted intracellular proteins	Nucleoplasm (Enhanced)			(M5925)HALLMARK E2F TARGETS; (M5926)HALLMARK MYC TARGETS V1	0.0	0.0	0.0	0.0	0.0	0.0	0.0	0.0	0.0	0.0	0.0	1.0	0.0	0.0	0.0	0.0	0.0	0.0	0.0	1.0
THOC7	80145	symbol	H. sapiens	80145	H. sapiens	THOC7	THO complex subunit 7	GO:0044417 translocation of molecules into host;GO:0046784 viral mRNA export from host cell nucleus;GO:0006406 mRNA export from nucleus		Predicted intracellular proteins	Cytosol;Nuclear speckles (Supported)				0.0	0.0	0.0	0.0	0.0	0.0	0.0	0.0	1.0	0.0	0.0	0.0	0.0	0.0	0.0	0.0	0.0	0.0	0.0	0.0
TRAIP	10293	symbol	H. sapiens	10293	H. sapiens	TRAIP	TRAF interacting protein	GO:0106300 protein-DNA covalent cross-linking repair;GO:0032688 negative regulation of interferon-beta production;GO:0010804 negative regulation of tumor necrosis factor-mediated signaling pathway		Potential drug targets; Human disease related genes:Congenital malformations:Other congenital malformations; Disease related genes; ENZYME proteins:Transferases; Predicted intracellular proteins; Enzymes	Cytosol;Plasma membrane (Supported)			(M5901)HALLMARK G2M CHECKPOINT	0.0	0.0	0.0	0.0	0.0	0.0	0.0	0.0	0.0	0.0	0.0	1.0	0.0	0.0	0.0	0.0	0.0	0.0	0.0	0.0
PKP3	11187	symbol	H. sapiens	11187	H. sapiens	PKP3	plakophilin 3	GO:0002159 desmosome assembly;GO:0002934 desmosome organization;GO:1902373 negative regulation of mRNA catabolic process		Predicted intracellular proteins	Cell Junctions (Enhanced); Additional: Nucleoplasm			(M5907)HALLMARK ESTROGEN RESPONSE LATE	0.0	0.0	0.0	0.0	0.0	0.0	0.0	0.0	0.0	0.0	0.0	0.0	0.0	0.0	0.0	0.0	0.0	0.0	0.0	0.0
UQCRH	7388	symbol	H. sapiens	7388	H. sapiens	UQCRH	ubiquinol-cytochrome c reductase hinge protein	GO:0006122 mitochondrial electron transport, ubiquinol to cytochrome c;GO:0019646 aerobic electron transport chain;GO:0042773 ATP synthesis coupled electron transport		Predicted intracellular proteins		2-Hexyloxy-6-Hydroxymethyl-Tetrahydro-Pyran-3,4,5-Triol; 6-Hydroxy-5-undecyl-4,7-benzothiazoledione; Azoxystrobin; (5S)-3-ANILINO-5-(2,4-DIFLUOROPHENYL)-5-METHYL-1,3-OXAZOLIDINE-2,4-DIONE; (S)-famoxadone; METHYL (2Z)-3-METHOXY-2-{2-[(E)-2-PHENYLVINYL]PHENYL}ACRYLATE; 2-Nonyl-4-quinolinol 1-oxide; Ubiquinone Q2		(M5936)HALLMARK OXIDATIVE PHOSPHORYLATION	1.0	0.0	0.0	0.0	0.0	0.0	1.0	0.0	0.0	0.0	0.0	0.0	0.0	0.0	0.0	0.0	0.0	0.0	0.0	0.0
PTTG1	9232	symbol	H. sapiens	9232	H. sapiens	PTTG1	PTTG1 regulator of sister chromatid separation, securin	GO:0045143 homologous chromosome segregation;GO:0045132 meiotic chromosome segregation;GO:0007127 meiosis I		Cancer-related genes:Candidate cancer biomarkers; Predicted intracellular proteins	Cytosol (Supported); Additional: Nucleoli			(M5901)HALLMARK G2M CHECKPOINT; (M5925)HALLMARK E2F TARGETS	0.0	0.0	0.0	0.0	0.0	0.0	0.0	0.0	0.0	0.0	0.0	1.0	0.0	0.0	1.0	0.0	0.0	0.0	0.0	0.0
RRP9	9136	symbol	H. sapiens	9136	H. sapiens	RRP9	ribosomal RNA processing 9, U3 small nucleolar RNA binding protein	GO:0042274 ribosomal small subunit biogenesis;GO:0006364 rRNA processing;GO:0016072 rRNA metabolic process		Predicted intracellular proteins	Nucleoplasm (Supported)			(M5928)HALLMARK MYC TARGETS V2; (M5922)HALLMARK UNFOLDED PROTEIN RESPONSE; (M5924)HALLMARK MTORC1 SIGNALING	0.0	0.0	0.0	0.0	0.0	0.0	0.0	0.0	1.0	0.0	0.0	0.0	0.0	0.0	0.0	0.0	1.0	0.0	0.0	0.0
MFSD2B	388931	symbol	H. sapiens	388931	H. sapiens	MFSD2B	MFSD2 lysolipid transporter B, sphingolipid	GO:1901731 positive regulation of platelet aggregation;GO:0003376 sphingosine-1-phosphate receptor signaling pathway;GO:0090520 sphingolipid mediated signaling pathway		Transporters:Electrochemical Potential-driven transporters					0.0	0.0	0.0	0.0	0.0	0.0	0.0	0.0	0.0	0.0	0.0	0.0	0.0	0.0	0.0	0.0	0.0	0.0	0.0	0.0
PRELID1	27166	symbol	H. sapiens	27166	H. sapiens	PRELID1	PRELI domain containing 1	GO:0010917 negative regulation of mitochondrial membrane potential;GO:0045837 negative regulation of membrane potential;GO:0070234 positive regulation of T cell apoptotic process		Predicted intracellular proteins	Mitochondria (Supported); Additional: Nucleoplasm				1.0	0.0	0.0	0.0	0.0	0.0	0.0	1.0	0.0	0.0	0.0	0.0	1.0	1.0	0.0	0.0	0.0	0.0	1.0	0.0
PAICS	10606	symbol	H. sapiens	10606	H. sapiens	PAICS	phosphoribosylaminoimidazole carboxylase and phosphoribosylaminoimidazolesuccinocarboxamide synthase	GO:0006189 'de novo' IMP biosynthetic process;GO:0097292 XMP metabolic process;GO:0097293 XMP biosynthetic process		Potential drug targets; Disease related genes; Predicted intracellular proteins; ENZYME proteins:Ligase; Enzymes; ENZYME proteins:Lyases	Cytosol (Approved)	Aspartic acid		(M5925)HALLMARK E2F TARGETS	0.0	0.0	0.0	1.0	0.0	0.0	0.0	0.0	0.0	0.0	0.0	0.0	0.0	0.0	0.0	0.0	0.0	0.0	0.0	0.0
ICT1	3396	gene_synonym	H. sapiens	3396	H. sapiens	MRPL58	mitochondrial ribosomal protein L58	GO:0070126 mitochondrial translational termination;GO:0006415 translational termination;GO:0072344 rescue of stalled ribosome		Predicted intracellular proteins; Ribosomal proteins; ENZYME proteins:Hydrolases; Enzymes	Mitochondria (Supported); Additional: Nucleoplasm;Plasma membrane				0.0	1.0	0.0	0.0	0.0	0.0	0.0	0.0	0.0	0.0	0.0	0.0	0.0	0.0	0.0	0.0	0.0	0.0	0.0	0.0
MRPL11	65003	symbol	H. sapiens	65003	H. sapiens	MRPL11	mitochondrial ribosomal protein L11	GO:0032543 mitochondrial translation;GO:0140053 mitochondrial gene expression;GO:0006412 translation		Ribosomal proteins; Predicted intracellular proteins	Mitochondria (Supported)			(M5936)HALLMARK OXIDATIVE PHOSPHORYLATION	0.0	1.0	0.0	0.0	0.0	0.0	0.0	0.0	0.0	0.0	0.0	0.0	0.0	0.0	0.0	0.0	0.0	0.0	0.0	0.0
CCDC56	28958	gene_synonym	H. sapiens	28958	H. sapiens	COA3	cytochrome c oxidase assembly factor 3	GO:0070131 positive regulation of mitochondrial translation;GO:0033617 mitochondrial cytochrome c oxidase assembly;GO:0070129 regulation of mitochondrial translation		Human disease related genes:Congenital disorders of metabolism:Mitochondrial diseases; Disease related genes	Mitochondria (Enhanced)				1.0	0.0	1.0	1.0	0.0	0.0	0.0	0.0	0.0	1.0	0.0	0.0	0.0	0.0	0.0	0.0	0.0	0.0	0.0	0.0
COX4I1	1327	symbol	H. sapiens	1327	H. sapiens	COX4I1	cytochrome c oxidase subunit 4I1	GO:0006123 mitochondrial electron transport, cytochrome c to oxygen;GO:0019646 aerobic electron transport chain;GO:0042773 ATP synthesis coupled electron transport		Potential drug targets; Disease related genes; Human disease related genes:Congenital disorders of metabolism:Mitochondrial diseases; Predicted intracellular proteins; Transporters:Primary Active Transporters	Mitochondria (Supported)	Cholic Acid; N-Formylmethionine		(M5936)HALLMARK OXIDATIVE PHOSPHORYLATION	1.0	0.0	0.0	0.0	0.0	0.0	0.0	0.0	0.0	1.0	0.0	0.0	0.0	0.0	0.0	0.0	0.0	0.0	0.0	0.0
CYCS	54205	symbol	H. sapiens	54205	H. sapiens	CYCS	cytochrome c, somatic	GO:0008635 activation of cysteine-type endopeptidase activity involved in apoptotic process by cytochrome c;GO:0006122 mitochondrial electron transport, ubiquinol to cytochrome c;GO:0006123 mitochondrial electron transport, cytochrome c to oxygen		Predicted intracellular proteins; Human disease related genes:Cardiovascular diseases:Hematologic diseases; Disease related genes	Mitochondria (Supported)	Minocycline; Protoporphyrin Ix Containing Co; Ferroheme C; Imidazole; Protoporphyrin Ix Containing Zn; Trimethyllysine; Zinc Substituted Heme C; Artenimol	(M197)PID HIV NEF PATHWAY; (M144)PID CERAMIDE PATHWAY; (M220)PID CASPASE PATHWAY	(M5936)HALLMARK OXIDATIVE PHOSPHORYLATION	1.0	0.0	0.0	0.0	0.0	1.0	1.0	0.0	0.0	0.0	0.0	0.0	1.0	0.0	1.0	0.0	0.0	0.0	1.0	0.0
POC1A	25886	symbol	H. sapiens	25886	H. sapiens	POC1A	POC1 centriolar protein A	GO:0060271 cilium assembly;GO:0044782 cilium organization;GO:0120031 plasma membrane bounded cell projection assembly		Human disease related genes:Congenital malformations:Other congenital malformations; Predicted intracellular proteins; Disease related genes					0.0	0.0	0.0	0.0	0.0	0.0	0.0	0.0	0.0	0.0	0.0	0.0	0.0	0.0	0.0	0.0	0.0	0.0	0.0	0.0
MTCH2	23788	symbol	H. sapiens	23788	H. sapiens	MTCH2	mitochondrial carrier 2	GO:0010635 regulation of mitochondrial fusion;GO:0007008 outer mitochondrial membrane organization;GO:0045040 protein insertion into mitochondrial outer membrane		Transporters:Electrochemical Potential-driven transporters	Mitochondria (Approved)			(M5905)HALLMARK ADIPOGENESIS	0.0	0.0	1.0	0.0	1.0	0.0	0.0	1.0	0.0	0.0	0.0	0.0	0.0	0.0	0.0	0.0	0.0	0.0	0.0	0.0
MRPL17	63875	symbol	H. sapiens	63875	H. sapiens	MRPL17	mitochondrial ribosomal protein L17	GO:0032543 mitochondrial translation;GO:0140053 mitochondrial gene expression;GO:0006412 translation		Ribosomal proteins; Predicted intracellular proteins					0.0	1.0	0.0	0.0	0.0	0.0	0.0	0.0	0.0	0.0	0.0	0.0	0.0	0.0	0.0	0.0	0.0	0.0	0.0	0.0
RPUSD3	285367	symbol	H. sapiens	285367	H. sapiens	RPUSD3	RNA pseudouridine synthase D3	GO:0070131 positive regulation of mitochondrial translation;GO:0001522 pseudouridine synthesis;GO:0070129 regulation of mitochondrial translation		Predicted intracellular proteins	Nucleoplasm (Approved)				0.0	0.0	0.0	0.0	0.0	0.0	0.0	0.0	1.0	1.0	0.0	0.0	0.0	0.0	0.0	0.0	0.0	0.0	0.0	0.0
BOLA3	388962	symbol	H. sapiens	388962	H. sapiens	BOLA3	bolA family member 3	GO:0106035 protein maturation by [4Fe-4S] cluster transfer;GO:0097428 protein maturation by iron-sulfur cluster transfer;GO:0016226 iron-sulfur cluster assembly		Human disease related genes:Congenital disorders of metabolism:Mitochondrial diseases; Predicted intracellular proteins; Disease related genes	Mitochondria;Nuclear bodies (Supported); Additional: Cytosol				0.0	0.0	0.0	0.0	0.0	0.0	0.0	0.0	0.0	0.0	0.0	0.0	0.0	0.0	0.0	0.0	0.0	1.0	0.0	0.0
NDUFAB1	4706	symbol	H. sapiens	4706	H. sapiens	NDUFAB1	NADH:ubiquinone oxidoreductase subunit AB1	GO:0009249 protein lipoylation;GO:0044571 [2Fe-2S] cluster assembly;GO:0016226 iron-sulfur cluster assembly		Predicted intracellular proteins	Mitochondria (Supported); Additional: Nucleoplasm	NADH		(M5905)HALLMARK ADIPOGENESIS; (M5926)HALLMARK MYC TARGETS V1; (M5936)HALLMARK OXIDATIVE PHOSPHORYLATION	1.0	0.0	1.0	1.0	0.0	0.0	0.0	0.0	0.0	0.0	0.0	0.0	0.0	0.0	0.0	0.0	1.0	1.0	0.0	0.0
ATP5D	513	gene_synonym	H. sapiens	513	H. sapiens	ATP5F1D	ATP synthase F1 subunit delta	GO:0033615 mitochondrial proton-transporting ATP synthase complex assembly;GO:0043461 proton-transporting ATP synthase complex assembly;GO:0070071 proton-transporting two-sector ATPase complex assembly		Potential drug targets; Disease related genes; Human disease related genes:Congenital disorders of metabolism:Mitochondrial diseases; Predicted intracellular proteins; Transporters:Primary Active Transporters		Isoflurane; Desflurane		(M5936)HALLMARK OXIDATIVE PHOSPHORYLATION	1.0	0.0	1.0	1.0	0.0	1.0	0.0	0.0	0.0	0.0	0.0	0.0	0.0	0.0	0.0	0.0	0.0	0.0	0.0	0.0
LSM3	27258	symbol	H. sapiens	27258	H. sapiens	LSM3	LSM3 homolog, U6 small nuclear RNA and mRNA degradation associated	GO:0033962 P-body assembly;GO:0000377 RNA splicing, via transesterification reactions with bulged adenosine as nucleophile;GO:0000398 mRNA splicing, via spliceosome		Predicted intracellular proteins	Nucleoli (Approved); Additional: Nucleoplasm				0.0	0.0	0.0	0.0	0.0	0.0	0.0	0.0	1.0	0.0	0.0	0.0	0.0	0.0	0.0	0.0	0.0	0.0	0.0	0.0
GGCT	79017	symbol	H. sapiens	79017	H. sapiens	GGCT	gamma-glutamylcyclotransferase	GO:0001836 release of cytochrome c from mitochondria;GO:0008637 apoptotic mitochondrial changes;GO:0097190 apoptotic signaling pathway		Predicted intracellular proteins; Enzymes; ENZYME proteins:Lyases					0.0	0.0	1.0	0.0	0.0	0.0	0.0	0.0	0.0	0.0	0.0	0.0	1.0	0.0	0.0	0.0	0.0	0.0	0.0	0.0
HMBS	3145	symbol	H. sapiens	3145	H. sapiens	HMBS	hydroxymethylbilane synthase	GO:0006782 protoporphyrinogen IX biosynthetic process;GO:0046501 protoporphyrinogen IX metabolic process;GO:0006783 heme biosynthetic process		Potential drug targets; Disease related genes; ENZYME proteins:Transferases; Predicted intracellular proteins; Enzymes; Human disease related genes:Congenital disorders of metabolism:Congenital disorders of cofactor/vitamin metabolism	Lipid droplets (Approved)			(M5924)HALLMARK MTORC1 SIGNALING; (M5945)HALLMARK HEME METABOLISM	0.0	0.0	0.0	0.0	0.0	0.0	0.0	0.0	0.0	0.0	0.0	0.0	0.0	0.0	0.0	1.0	0.0	0.0	0.0	0.0
CHCHD6	84303	symbol	H. sapiens	84303	H. sapiens	CHCHD6	coiled-coil-helix-coiled-coil-helix domain containing 6	GO:0042407 cristae formation;GO:0007007 inner mitochondrial membrane organization;GO:0007006 mitochondrial membrane organization		Predicted intracellular proteins	Mitochondria (Supported)				0.0	0.0	1.0	0.0	1.0	1.0	0.0	0.0	0.0	0.0	1.0	0.0	0.0	0.0	0.0	0.0	0.0	0.0	0.0	0.0
TOMM40	10452	symbol	H. sapiens	10452	H. sapiens	TOMM40	translocase of outer mitochondrial membrane 40	GO:0007008 outer mitochondrial membrane organization;GO:0045040 protein insertion into mitochondrial outer membrane;GO:0030150 protein import into mitochondrial matrix		Transporters:Transporter channels and pores; Predicted intracellular proteins	Mitochondria (Enhanced); Additional: Cytosol			(M5924)HALLMARK MTORC1 SIGNALING	1.0	0.0	1.0	0.0	1.0	0.0	0.0	0.0	0.0	0.0	0.0	0.0	0.0	0.0	0.0	0.0	0.0	0.0	0.0	0.0
CHCHD2	51142	symbol	H. sapiens	51142	H. sapiens	CHCHD2	coiled-coil-helix-coiled-coil-helix domain containing 2	GO:1905448 positive regulation of mitochondrial ATP synthesis coupled electron transport;GO:1905446 regulation of mitochondrial ATP synthesis coupled electron transport;GO:1900037 regulation of cellular response to hypoxia		Human disease related genes:Nervous system diseases:Neurodegenerative diseases; Predicted intracellular proteins; Disease related genes	Mitochondria (Supported)				0.0	0.0	1.0	0.0	1.0	0.0	0.0	0.0	0.0	0.0	0.0	0.0	0.0	1.0	0.0	0.0	0.0	0.0	0.0	0.0
MRPL4	51073	symbol	H. sapiens	51073	H. sapiens	MRPL4	mitochondrial ribosomal protein L4	GO:0032543 mitochondrial translation;GO:0140053 mitochondrial gene expression;GO:0006412 translation		Ribosomal proteins; Predicted intracellular proteins					0.0	1.0	0.0	0.0	0.0	0.0	0.0	0.0	0.0	0.0	0.0	0.0	0.0	0.0	0.0	0.0	0.0	0.0	0.0	0.0
COX6B1	1340	symbol	H. sapiens	1340	H. sapiens	COX6B1	cytochrome c oxidase subunit 6B1	GO:0006123 mitochondrial electron transport, cytochrome c to oxygen;GO:0021762 substantia nigra development;GO:0048857 neural nucleus development		Human disease related genes:Congenital disorders of metabolism:Mitochondrial diseases; Predicted intracellular proteins; Disease related genes	Mitochondria (Supported)	Cholic Acid; N-Formylmethionine		(M5936)HALLMARK OXIDATIVE PHOSPHORYLATION	1.0	0.0	0.0	0.0	0.0	0.0	0.0	0.0	0.0	0.0	0.0	0.0	0.0	0.0	0.0	0.0	0.0	0.0	0.0	0.0
ESRRA	2101	symbol	H. sapiens	2101	H. sapiens	ESRRA	estrogen related receptor alpha	GO:0030518 intracellular steroid hormone receptor signaling pathway;GO:0043401 steroid hormone mediated signaling pathway;GO:0009755 hormone-mediated signaling pathway		Transcription factors:Zinc-coordinating DNA-binding domains; Nuclear receptors; Predicted intracellular proteins	Microtubules;Nucleoli fibrillar center;Nucleoplasm (Supported); Additional: Cytokinetic bridge	Troglitazone; Diethylstilbestrol; Genistein; Afimoxifene; beta-Naphthoflavone; 1-CYCLOHEXYL-N-{[1-(4-METHYLPHENYL)-1H-INDOL-3-YL]METHYL}METHANAMINE; Flavone		(M5905)HALLMARK ADIPOGENESIS	0.0	0.0	0.0	0.0	0.0	1.0	0.0	0.0	0.0	0.0	0.0	0.0	0.0	0.0	0.0	0.0	0.0	0.0	0.0	0.0
CYC1	1537	symbol	H. sapiens	1537	H. sapiens	CYC1	cytochrome c1	GO:0006122 mitochondrial electron transport, ubiquinol to cytochrome c;GO:0033762 response to glucagon;GO:0019646 aerobic electron transport chain		Potential drug targets; Disease related genes; Human disease related genes:Congenital disorders of metabolism:Mitochondrial diseases; Enzymes; ENZYME proteins	Mitochondria (Approved)	2-Hexyloxy-6-Hydroxymethyl-Tetrahydro-Pyran-3,4,5-Triol; 6-Hydroxy-5-undecyl-4,7-benzothiazoledione; Azoxystrobin; 5-Heptyl-6-hydroxy-1,3-benzothiazole-4,7-dione; (5S)-3-ANILINO-5-(2,4-DIFLUOROPHENYL)-5-METHYL-1,3-OXAZOLIDINE-2,4-DIONE; (S)-famoxadone; METHYL (2Z)-3-METHOXY-2-{2-[(E)-2-PHENYLVINYL]PHENYL}ACRYLATE; 2-Nonyl-4-quinolinol 1-oxide; Ubiquinone Q2		(M5905)HALLMARK ADIPOGENESIS; (M5926)HALLMARK MYC TARGETS V1; (M5936)HALLMARK OXIDATIVE PHOSPHORYLATION	1.0	0.0	0.0	0.0	1.0	0.0	1.0	0.0	0.0	0.0	0.0	0.0	0.0	0.0	0.0	0.0	0.0	0.0	0.0	0.0
ORC6L	23594	gene_synonym	H. sapiens	23594	H. sapiens	ORC6	origin recognition complex subunit 6	GO:0006270 DNA replication initiation;GO:0006261 DNA-templated DNA replication;GO:0006260 DNA replication		Human disease related genes:Congenital malformations:Other congenital malformations; Predicted intracellular proteins; Disease related genes	Nucleoli fibrillar center;Nucleoplasm (Supported)			(M5901)HALLMARK G2M CHECKPOINT; (M5925)HALLMARK E2F TARGETS	0.0	0.0	0.0	0.0	0.0	0.0	0.0	0.0	0.0	0.0	0.0	1.0	0.0	0.0	1.0	0.0	0.0	0.0	0.0	0.0
ATP5J2	9551	gene_synonym	H. sapiens	9551	H. sapiens	ATP5MF	ATP synthase membrane subunit f	GO:0042776 proton motive force-driven mitochondrial ATP synthesis;GO:0015986 proton motive force-driven ATP synthesis;GO:0006754 ATP biosynthetic process		Predicted intracellular proteins; Transporters:Primary Active Transporters	Mitochondria (Supported); Additional: Nuclear membrane			(M5936)HALLMARK OXIDATIVE PHOSPHORYLATION	1.0	0.0	0.0	1.0	0.0	1.0	0.0	0.0	0.0	0.0	0.0	0.0	0.0	0.0	0.0	0.0	0.0	0.0	0.0	0.0
APOO	79135	symbol	H. sapiens	79135	H. sapiens	APOO	apolipoprotein O	GO:0042407 cristae formation;GO:0007007 inner mitochondrial membrane organization;GO:0007006 mitochondrial membrane organization		Predicted secreted proteins; Predicted intracellular proteins; Transporters:Accessory Factors Involved in Transport	Mitochondria (Approved); Additional: Cytosol				0.0	0.0	1.0	0.0	1.0	1.0	0.0	0.0	0.0	0.0	1.0	0.0	0.0	0.0	0.0	0.0	0.0	0.0	0.0	0.0
IFRD2	7866	symbol	H. sapiens	7866	H. sapiens	IFRD2	interferon related developmental regulator 2	GO:0017148 negative regulation of translation;GO:0034249 negative regulation of amide metabolic process;GO:0006417 regulation of translation		Predicted intracellular proteins	Nucleoplasm (Approved)				0.0	0.0	0.0	0.0	0.0	0.0	0.0	0.0	0.0	0.0	0.0	0.0	0.0	0.0	0.0	0.0	0.0	0.0	0.0	0.0
UBE2T	29089	symbol	H. sapiens	29089	H. sapiens	UBE2T	ubiquitin conjugating enzyme E2 T	GO:0035519 protein K29-linked ubiquitination;GO:0044314 protein K27-linked ubiquitination;GO:0085020 protein K6-linked ubiquitination		Potential drug targets; Disease related genes; ENZYME proteins:Transferases; Predicted intracellular proteins; Enzymes; Human disease related genes:Cardiovascular diseases:Hematologic diseases	Nucleoli (Approved); Additional: Nucleoplasm		(M1)PID FANCONI PATHWAY	(M5925)HALLMARK E2F TARGETS	0.0	0.0	0.0	0.0	0.0	0.0	0.0	0.0	0.0	0.0	0.0	1.0	0.0	0.0	0.0	0.0	0.0	0.0	0.0	0.0
C6orf136	221545	symbol	H. sapiens	221545	H. sapiens	C6orf136	chromosome 6 open reading frame 136			Predicted intracellular proteins					0.0	0.0	0.0	0.0	0.0	0.0	0.0	0.0	0.0	0.0	0.0	0.0	0.0	0.0	0.0	0.0	0.0	0.0	0.0	0.0
CKS2	1164	symbol	H. sapiens	1164	H. sapiens	CKS2	CDC28 protein kinase regulatory subunit 2	GO:0048144 fibroblast proliferation;GO:0007127 meiosis I;GO:0061982 meiosis I cell cycle process		Cancer-related genes:Candidate cancer biomarkers; Predicted intracellular proteins	Cytosol;Mitochondria (Approved); Additional: Nucleoplasm;Vesicles			(M5901)HALLMARK G2M CHECKPOINT; (M5925)HALLMARK E2F TARGETS	0.0	0.0	0.0	0.0	0.0	0.0	0.0	0.0	0.0	0.0	0.0	0.0	0.0	0.0	0.0	0.0	0.0	0.0	0.0	0.0
ATPIF1	93974	gene_synonym	H. sapiens	93974	H. sapiens	ATP5IF1	ATP synthase inhibitory factor subunit 1	GO:0051882 mitochondrial depolarization;GO:1901030 positive regulation of mitochondrial outer membrane permeabilization involved in apoptotic signaling pathway;GO:1904925 positive regulation of autophagy of mitochondrion in response to mitochondrial depolarization		Predicted intracellular proteins; Transporters:Primary Active Transporters	Mitochondria (Enhanced)				1.0	0.0	1.0	0.0	1.0	1.0	0.0	1.0	0.0	0.0	0.0	0.0	1.0	0.0	0.0	1.0	0.0	0.0	0.0	0.0
CRB3	92359	symbol	H. sapiens	92359	H. sapiens	CRB3	crumbs cell polarity complex component 3	GO:0045197 establishment or maintenance of epithelial cell apical/basal polarity;GO:0035088 establishment or maintenance of apical/basal cell polarity;GO:0061245 establishment or maintenance of bipolar cell polarity			Cell Junctions (Supported)			(M5915)HALLMARK APICAL JUNCTION	0.0	0.0	0.0	0.0	0.0	0.0	0.0	0.0	0.0	0.0	0.0	0.0	0.0	0.0	0.0	0.0	0.0	0.0	0.0	0.0
NDUFAF4	29078	symbol	H. sapiens	29078	H. sapiens	NDUFAF4	NADH:ubiquinone oxidoreductase complex assembly factor 4	GO:0010257 NADH dehydrogenase complex assembly;GO:0032981 mitochondrial respiratory chain complex I assembly;GO:0033108 mitochondrial respiratory chain complex assembly		Human disease related genes:Congenital disorders of metabolism:Mitochondrial diseases; Predicted intracellular proteins; Disease related genes	Mitochondria (Supported); Additional: Cytosol			(M5928)HALLMARK MYC TARGETS V2	1.0	0.0	1.0	1.0	0.0	0.0	0.0	0.0	0.0	0.0	0.0	0.0	0.0	0.0	0.0	0.0	0.0	0.0	0.0	0.0
RPLP2	6181	symbol	H. sapiens	6181	H. sapiens	RPLP2	ribosomal protein lateral stalk subunit P2	GO:0002182 cytoplasmic translational elongation;GO:0006414 translational elongation;GO:0002181 cytoplasmic translation		Ribosomal proteins; Predicted intracellular proteins	Cytosol;Nuclear speckles (Approved); Additional: Mitotic spindle				1.0	1.0	0.0	0.0	0.0	0.0	0.0	0.0	1.0	0.0	0.0	0.0	0.0	0.0	0.0	0.0	1.0	0.0	0.0	0.0
EIF3I	8668	symbol	H. sapiens	8668	H. sapiens	EIF3I	eukaryotic translation initiation factor 3 subunit I	GO:0001732 formation of cytoplasmic translation initiation complex;GO:0002183 cytoplasmic translational initiation;GO:0006413 translational initiation		Predicted intracellular proteins	Cytosol (Approved)				0.0	1.0	0.0	0.0	0.0	0.0	0.0	0.0	0.0	0.0	0.0	0.0	0.0	0.0	0.0	0.0	1.0	0.0	0.0	0.0
C14orf156	81892	gene_synonym	H. sapiens	81892	H. sapiens	SLIRP	SRA stem-loop interacting RNA binding protein	GO:0000961 negative regulation of mitochondrial RNA catabolic process;GO:0000960 regulation of mitochondrial RNA catabolic process;GO:0070584 mitochondrion morphogenesis		Predicted intracellular proteins	Mitochondria (Supported)				0.0	0.0	1.0	0.0	0.0	0.0	0.0	0.0	0.0	0.0	0.0	0.0	0.0	0.0	0.0	0.0	0.0	0.0	0.0	0.0
MRPL48	51642	symbol	H. sapiens	51642	H. sapiens	MRPL48	mitochondrial ribosomal protein L48	GO:0032543 mitochondrial translation;GO:0140053 mitochondrial gene expression;GO:0006412 translation		Ribosomal proteins; Predicted intracellular proteins	Mitochondria (Supported)				0.0	1.0	0.0	0.0	0.0	0.0	0.0	0.0	0.0	0.0	0.0	0.0	0.0	0.0	0.0	0.0	0.0	0.0	0.0	0.0
C1orf31	388753	gene_synonym	H. sapiens	388753	H. sapiens	COA6	cytochrome c oxidase assembly factor 6	GO:0042774 plasma membrane ATP synthesis coupled electron transport;GO:0008535 respiratory chain complex IV assembly;GO:0017004 cytochrome complex assembly		Human disease related genes:Congenital disorders of metabolism:Mitochondrial diseases; Predicted intracellular proteins; Disease related genes	Mitochondria (Supported); Additional: Nucleoplasm				1.0	0.0	0.0	0.0	1.0	0.0	0.0	0.0	0.0	1.0	0.0	0.0	0.0	0.0	0.0	0.0	0.0	0.0	0.0	0.0
COX7C	1350	symbol	H. sapiens	1350	H. sapiens	COX7C	cytochrome c oxidase subunit 7C	GO:0006123 mitochondrial electron transport, cytochrome c to oxygen;GO:0019646 aerobic electron transport chain;GO:0042773 ATP synthesis coupled electron transport		Transporters:Primary Active Transporters		Cholic Acid; N-Formylmethionine		(M5936)HALLMARK OXIDATIVE PHOSPHORYLATION	1.0	0.0	0.0	0.0	0.0	0.0	0.0	0.0	0.0	0.0	0.0	0.0	0.0	0.0	0.0	0.0	0.0	0.0	0.0	0.0
COX7A2	1347	symbol	H. sapiens	1347	H. sapiens	COX7A2	cytochrome c oxidase subunit 7A2	GO:0097250 mitochondrial respirasome assembly;GO:0002082 regulation of oxidative phosphorylation;GO:0006123 mitochondrial electron transport, cytochrome c to oxygen		Predicted intracellular proteins; Transporters:Primary Active Transporters				(M5936)HALLMARK OXIDATIVE PHOSPHORYLATION	1.0	0.0	1.0	0.0	0.0	0.0	0.0	0.0	0.0	0.0	0.0	0.0	0.0	1.0	0.0	0.0	0.0	0.0	0.0	0.0
TSEN54	283989	symbol	H. sapiens	283989	H. sapiens	TSEN54	tRNA splicing endonuclease subunit 54	GO:0000379 tRNA-type intron splice site recognition and cleavage;GO:0006388 tRNA splicing, via endonucleolytic cleavage and ligation;GO:0000394 RNA splicing, via endonucleolytic cleavage and ligation		Human disease related genes:Congenital malformations:Congenital malformations of the nervous system; Predicted intracellular proteins; Disease related genes	Nucleoplasm (Approved)				0.0	0.0	0.0	0.0	0.0	0.0	0.0	0.0	1.0	0.0	0.0	0.0	0.0	0.0	0.0	0.0	0.0	0.0	0.0	0.0
KRTCAP3	200634	symbol	H. sapiens	200634	H. sapiens	KRTCAP3	keratinocyte associated protein 3			Predicted intracellular proteins	Cytosol;Nucleoplasm (Approved)				0.0	0.0	0.0	0.0	0.0	0.0	0.0	0.0	0.0	0.0	0.0	0.0	0.0	0.0	0.0	0.0	0.0	0.0	0.0	0.0
NDUFA12	55967	symbol	H. sapiens	55967	H. sapiens	NDUFA12	NADH:ubiquinone oxidoreductase subunit A12	GO:0007585 respiratory gaseous exchange by respiratory system;GO:0010257 NADH dehydrogenase complex assembly;GO:0032981 mitochondrial respiratory chain complex I assembly		Human disease related genes:Congenital disorders of metabolism:Mitochondrial diseases; Predicted intracellular proteins; Disease related genes	Mitochondria (Supported); Additional: Cytosol	NADH			1.0	0.0	1.0	1.0	0.0	0.0	0.0	0.0	0.0	0.0	0.0	0.0	0.0	0.0	0.0	0.0	0.0	0.0	0.0	0.0
DUS1L	64118	symbol	H. sapiens	64118	H. sapiens	DUS1L	dihydrouridine synthase 1 like	GO:0002943 tRNA dihydrouridine synthesis;GO:0006400 tRNA modification;GO:0008033 tRNA processing		Predicted intracellular proteins; ENZYME proteins:Oxidoreductases; Enzymes	Plasma membrane (Approved)				0.0	0.0	0.0	0.0	0.0	0.0	0.0	0.0	0.0	0.0	0.0	0.0	0.0	0.0	0.0	0.0	0.0	0.0	0.0	0.0
HINT1	3094	symbol	H. sapiens	3094	H. sapiens	HINT1	histidine triad nucleotide binding protein 1	GO:0016926 protein desumoylation;GO:0050850 positive regulation of calcium-mediated signaling;GO:0009154 purine ribonucleotide catabolic process		Human disease related genes:Nervous system diseases:Other nervous and sensory system diseases; Predicted intracellular proteins; Disease related genes	Cytosol (Supported); Additional: Nucleoplasm;Plasma membrane	Adenosine phosphate; Guanosine-5'-Monophosphate; 5'-O-(N-Ethyl-Sulfamoyl)Adenosine; Adenosine-5'-ditungstate; 8-Bromo-Adenosine-5'-Monophosphate		(M5939)HALLMARK P53 PATHWAY	0.0	0.0	0.0	1.0	0.0	0.0	0.0	0.0	1.0	0.0	0.0	0.0	0.0	0.0	0.0	0.0	0.0	0.0	0.0	0.0
PPAP2C	8612	gene_synonym	H. sapiens	8612	H. sapiens	PLPP2	phospholipid phosphatase 2	GO:0006670 sphingosine metabolic process;GO:0046519 sphingoid metabolic process;GO:0034311 diol metabolic process		ENZYME proteins:Hydrolases; Enzymes	Plasma membrane (Supported)				0.0	0.0	0.0	0.0	0.0	0.0	0.0	0.0	0.0	0.0	0.0	0.0	0.0	0.0	0.0	0.0	0.0	0.0	0.0	0.0
CPSF3	51692	symbol	H. sapiens	51692	H. sapiens	CPSF3	cleavage and polyadenylation specific factor 3	GO:0180010 co-transcriptional mRNA 3'-end processing, cleavage and polyadenylation pathway;GO:0180012 co-transcriptional RNA 3'-end processing, cleavage and polyadenylation pathway;GO:0006398 mRNA 3'-end processing by stem-loop binding and cleavage		Predicted intracellular proteins; Disease related genes					0.0	0.0	0.0	0.0	0.0	0.0	0.0	0.0	1.0	0.0	0.0	0.0	0.0	0.0	0.0	0.0	0.0	0.0	0.0	0.0
PRR5-ARHGAP8	553158	symbol	H. sapiens	553158	H. sapiens	PRR5-ARHGAP8	PRR5-ARHGAP8 readthrough			Predicted intracellular proteins					0.0	0.0	0.0	0.0	0.0	0.0	0.0	0.0	0.0	0.0	0.0	0.0	0.0	0.0	0.0	0.0	0.0	0.0	0.0	0.0
C6orf125	84300	gene_synonym	H. sapiens	84300	H. sapiens	UQCC2	ubiquinol-cytochrome c reductase complex assembly factor 2	GO:0017062 respiratory chain complex III assembly;GO:0034551 mitochondrial respiratory chain complex III assembly;GO:0070131 positive regulation of mitochondrial translation		Human disease related genes:Congenital disorders of metabolism:Mitochondrial diseases; Predicted intracellular proteins; Disease related genes	Mitochondria (Supported); Additional: Nuclear bodies				0.0	0.0	1.0	1.0	0.0	0.0	1.0	0.0	0.0	1.0	0.0	0.0	0.0	1.0	0.0	0.0	0.0	0.0	0.0	0.0
FAM162A	26355	symbol	H. sapiens	26355	H. sapiens	FAM162A	family with sequence similarity 162 member A	GO:0090200 positive regulation of release of cytochrome c from mitochondria;GO:0090199 regulation of release of cytochrome c from mitochondria;GO:0006919 activation of cysteine-type endopeptidase activity involved in apoptotic process		Predicted intracellular proteins	Mitochondria (Supported)			(M5891)HALLMARK HYPOXIA; (M5937)HALLMARK GLYCOLYSIS; (M5939)HALLMARK P53 PATHWAY	0.0	0.0	0.0	0.0	0.0	0.0	0.0	1.0	0.0	0.0	0.0	0.0	0.0	1.0	0.0	0.0	0.0	0.0	1.0	0.0
NDUFA3	4696	symbol	H. sapiens	4696	H. sapiens	NDUFA3	NADH:ubiquinone oxidoreductase subunit A3	GO:0006120 mitochondrial electron transport, NADH to ubiquinone;GO:0010257 NADH dehydrogenase complex assembly;GO:0032981 mitochondrial respiratory chain complex I assembly		Predicted intracellular proteins		NADH		(M5936)HALLMARK OXIDATIVE PHOSPHORYLATION	1.0	0.0	1.0	1.0	0.0	0.0	0.0	0.0	0.0	0.0	0.0	0.0	0.0	0.0	0.0	0.0	0.0	0.0	0.0	0.0
ENDOG	2021	symbol	H. sapiens	2021	H. sapiens	ENDOG	endonuclease G	GO:0032043 mitochondrial DNA catabolic process;GO:0090297 positive regulation of mitochondrial DNA replication;GO:1901860 positive regulation of mitochondrial DNA metabolic process		Predicted intracellular proteins					0.0	0.0	1.0	0.0	0.0	0.0	0.0	1.0	1.0	0.0	0.0	1.0	0.0	0.0	0.0	0.0	0.0	0.0	0.0	0.0
OXSM	54995	symbol	H. sapiens	54995	H. sapiens	OXSM	3-oxoacyl-ACP synthase, mitochondrial	GO:0051790 short-chain fatty acid biosynthetic process;GO:0051792 medium-chain fatty acid biosynthetic process;GO:0051791 medium-chain fatty acid metabolic process		Predicted intracellular proteins; Enzymes; ENZYME proteins:Transferases	Cytosol;Mitochondria (Approved)				0.0	0.0	0.0	1.0	0.0	0.0	0.0	0.0	0.0	0.0	0.0	0.0	0.0	0.0	0.0	0.0	0.0	0.0	0.0	0.0
QTRT1	81890	symbol	H. sapiens	81890	H. sapiens	QTRT1	queuine tRNA-ribosyltransferase catalytic subunit 1	GO:0101030 tRNA-guanine transglycosylation;GO:0006400 tRNA modification;GO:0008033 tRNA processing		Predicted intracellular proteins; Enzymes; ENZYME proteins:Transferases	Mitochondria (Approved)				0.0	0.0	0.0	0.0	0.0	0.0	0.0	0.0	1.0	0.0	0.0	0.0	0.0	0.0	0.0	0.0	0.0	0.0	0.0	0.0
MRPS16	51021	symbol	H. sapiens	51021	H. sapiens	MRPS16	mitochondrial ribosomal protein S16	GO:0032543 mitochondrial translation;GO:0140053 mitochondrial gene expression;GO:0006412 translation		Human disease related genes:Congenital disorders of metabolism:Mitochondrial diseases; Predicted intracellular proteins; Ribosomal proteins; Disease related genes	Cytosol;Mitochondria (Supported)				0.0	1.0	0.0	0.0	0.0	0.0	0.0	0.0	0.0	0.0	0.0	0.0	0.0	0.0	0.0	0.0	0.0	0.0	0.0	0.0
DDC	1644	symbol	H. sapiens	1644	H. sapiens	DDC	dopa decarboxylase	GO:0042427 serotonin biosynthetic process;GO:0042435 indole-containing compound biosynthetic process;GO:1901162 primary amino compound biosynthetic process		Disease related genes; Human disease related genes:Nervous system diseases:Other nervous and sensory system diseases; Predicted intracellular proteins; Enzymes; FDA approved drug targets:Small molecule drugs; ENZYME proteins:Lyases	Actin filaments (Approved)	Pyridoxal phosphate; Carbidopa; Methyldopa; Benserazide		(M5934)HALLMARK XENOBIOTIC METABOLISM	0.0	0.0	0.0	0.0	0.0	0.0	0.0	0.0	0.0	0.0	0.0	0.0	0.0	0.0	0.0	0.0	1.0	0.0	0.0	0.0
NDUFS6	4726	symbol	H. sapiens	4726	H. sapiens	NDUFS6	NADH:ubiquinone oxidoreductase subunit S6	GO:0006120 mitochondrial electron transport, NADH to ubiquinone;GO:0042776 proton motive force-driven mitochondrial ATP synthesis;GO:0015986 proton motive force-driven ATP synthesis		Human disease related genes:Congenital disorders of metabolism:Mitochondrial diseases; Predicted intracellular proteins; Disease related genes		NADH		(M5936)HALLMARK OXIDATIVE PHOSPHORYLATION	1.0	0.0	0.0	1.0	0.0	0.0	0.0	0.0	0.0	0.0	0.0	0.0	0.0	0.0	0.0	0.0	0.0	0.0	0.0	0.0
DBI	1622	symbol	H. sapiens	1622	H. sapiens	DBI	diazepam binding inhibitor, acyl-CoA binding protein	GO:1903060 negative regulation of protein lipidation;GO:0050748 negative regulation of lipoprotein metabolic process;GO:1905920 positive regulation of CoA-transferase activity		Cancer-related genes:Candidate cancer biomarkers; Predicted intracellular proteins		Coenzyme A; Hexadecanal		(M5908)HALLMARK ANDROGEN RESPONSE	0.0	0.0	0.0	0.0	0.0	0.0	0.0	0.0	0.0	0.0	0.0	0.0	0.0	0.0	0.0	0.0	0.0	0.0	0.0	0.0
NDUFB4	4710	symbol	H. sapiens	4710	H. sapiens	NDUFB4	NADH:ubiquinone oxidoreductase subunit B4	GO:0006120 mitochondrial electron transport, NADH to ubiquinone;GO:0010257 NADH dehydrogenase complex assembly;GO:0032981 mitochondrial respiratory chain complex I assembly		Predicted intracellular proteins	Mitochondria (Supported); Additional: Nuclear membrane;Nucleoplasm	NADH		(M5938)HALLMARK REACTIVE OXYGEN SPECIES PATHWAY; (M5936)HALLMARK OXIDATIVE PHOSPHORYLATION	1.0	0.0	1.0	1.0	0.0	0.0	0.0	0.0	0.0	0.0	0.0	0.0	0.0	0.0	0.0	0.0	0.0	0.0	0.0	0.0
THOP1	7064	symbol	H. sapiens	7064	H. sapiens	THOP1	thimet oligopeptidase 1	GO:0006518 peptide metabolic process;GO:0043603 amide metabolic process;GO:0006508 proteolysis		Predicted intracellular proteins; Peptidases:Metallopeptidases; ENZYME proteins:Hydrolases; Enzymes	Cytosol (Supported)				0.0	1.0	0.0	0.0	0.0	0.0	0.0	0.0	0.0	0.0	0.0	0.0	0.0	0.0	0.0	0.0	0.0	0.0	0.0	0.0
MRPL3	11222	symbol	H. sapiens	11222	H. sapiens	MRPL3	mitochondrial ribosomal protein L3	GO:0032543 mitochondrial translation;GO:0140053 mitochondrial gene expression;GO:0006412 translation		Human disease related genes:Congenital disorders of metabolism:Mitochondrial diseases; Predicted intracellular proteins; Ribosomal proteins; Disease related genes				(M5950)HALLMARK ALLOGRAFT REJECTION	0.0	1.0	0.0	0.0	0.0	0.0	0.0	0.0	0.0	0.0	0.0	0.0	0.0	0.0	0.0	0.0	0.0	0.0	0.0	0.0
MND1	84057	symbol	H. sapiens	84057	H. sapiens	MND1	meiotic nuclear divisions 1	GO:0007129 homologous chromosome pairing at meiosis;GO:0007131 reciprocal meiotic recombination;GO:0140527 reciprocal homologous recombination		Predicted intracellular proteins					0.0	0.0	0.0	0.0	0.0	0.0	0.0	0.0	0.0	0.0	0.0	1.0	0.0	0.0	0.0	0.0	0.0	0.0	0.0	0.0
C19orf24	55009	gene_synonym	H. sapiens	55009	H. sapiens	FAM174C	family with sequence similarity 174 member C			Predicted intracellular proteins	Nuclear speckles (Approved); Additional: Golgi apparatus				0.0	0.0	0.0	0.0	0.0	0.0	0.0	0.0	0.0	0.0	0.0	0.0	0.0	0.0	0.0	0.0	0.0	0.0	0.0	0.0
EPCAM	4072	symbol	H. sapiens	4072	H. sapiens	EPCAM	epithelial cell adhesion molecule	GO:2000048 negative regulation of cell-cell adhesion mediated by cadherin;GO:2000047 regulation of cell-cell adhesion mediated by cadherin;GO:0023019 signal transduction involved in regulation of gene expression		Cancer-related genes:Candidate cancer biomarkers; Disease related genes; Human disease related genes:Cancers:Cancers of the digestive system; Human disease related genes:Digestive system diseases:Gastrointestinal diseases; Predicted intracellular proteins; CD markers; FDA approved drug targets:Small molecule drugs	Plasma membrane (Supported)	Oportuzumab monatox; ING-1; Catumaxomab; Technetium Tc-99m nofetumomab merpentan; Hypromellose		(M5941)HALLMARK UV RESPONSE UP	0.0	0.0	0.0	0.0	0.0	0.0	0.0	0.0	0.0	0.0	0.0	0.0	0.0	0.0	0.0	0.0	0.0	0.0	0.0	0.0
RPL29	6159	symbol	H. sapiens	6159	H. sapiens	RPL29	ribosomal protein L29	GO:0007566 embryo implantation;GO:0002181 cytoplasmic translation;GO:0007565 female pregnancy		Ribosomal proteins; Predicted intracellular proteins	Cytosol;Endoplasmic reticulum;Nucleoli (Supported)				1.0	1.0	0.0	0.0	0.0	0.0	0.0	0.0	1.0	0.0	0.0	0.0	0.0	0.0	0.0	0.0	1.0	0.0	0.0	0.0
MRPL47	57129	symbol	H. sapiens	57129	H. sapiens	MRPL47	mitochondrial ribosomal protein L47	GO:0032543 mitochondrial translation;GO:0140053 mitochondrial gene expression;GO:0006412 translation		Ribosomal proteins; Predicted intracellular proteins	Mitochondria (Supported)				0.0	1.0	0.0	0.0	0.0	0.0	0.0	0.0	0.0	0.0	0.0	0.0	0.0	0.0	0.0	0.0	0.0	0.0	0.0	0.0
ASF1B	55723	symbol	H. sapiens	55723	H. sapiens	ASF1B	anti-silencing function 1B histone chaperone	GO:0006335 DNA replication-dependent chromatin assembly;GO:0001835 blastocyst hatching;GO:0035188 hatching		Predicted intracellular proteins	Nucleoplasm (Supported)			(M5925)HALLMARK E2F TARGETS	0.0	0.0	0.0	0.0	0.0	0.0	0.0	0.0	0.0	0.0	0.0	0.0	0.0	0.0	0.0	0.0	0.0	0.0	0.0	0.0
RPS2	6187	symbol	H. sapiens	6187	H. sapiens	RPS2	ribosomal protein S2	GO:0051443 positive regulation of ubiquitin-protein transferase activity;GO:0051438 regulation of ubiquitin-protein transferase activity;GO:0031398 positive regulation of protein ubiquitination		Ribosomal proteins; Predicted intracellular proteins; Cancer-related genes:Mutated cancer genes	Cytosol;Endoplasmic reticulum (Approved)	Copper		(M5926)HALLMARK MYC TARGETS V1	1.0	1.0	0.0	0.0	0.0	0.0	0.0	0.0	1.0	0.0	0.0	0.0	0.0	0.0	0.0	0.0	1.0	0.0	0.0	0.0
RNASEH2A	10535	symbol	H. sapiens	10535	H. sapiens	RNASEH2A	ribonuclease H2 subunit A	GO:0043137 DNA replication, removal of RNA primer;GO:0006298 mismatch repair;GO:0006401 RNA catabolic process		Potential drug targets; Disease related genes; Predicted intracellular proteins; ENZYME proteins:Hydrolases; Enzymes; Human disease related genes:Immune system diseases:Other immune system diseases	Nucleoplasm (Enhanced); Additional: Cytosol			(M5907)HALLMARK ESTROGEN RESPONSE LATE; (M5925)HALLMARK E2F TARGETS	0.0	0.0	0.0	0.0	0.0	0.0	0.0	0.0	1.0	0.0	0.0	1.0	0.0	0.0	0.0	0.0	0.0	0.0	0.0	0.0
MRPL22	29093	symbol	H. sapiens	29093	H. sapiens	MRPL22	mitochondrial ribosomal protein L22	GO:0032543 mitochondrial translation;GO:0140053 mitochondrial gene expression;GO:0006412 translation		Ribosomal proteins; Predicted intracellular proteins	Mitochondria (Approved)				0.0	1.0	0.0	0.0	0.0	0.0	0.0	0.0	0.0	0.0	0.0	0.0	0.0	0.0	0.0	0.0	0.0	0.0	0.0	0.0
RPL14	9045	symbol	H. sapiens	9045	H. sapiens	RPL14	ribosomal protein L14	GO:0042273 ribosomal large subunit biogenesis;GO:0002181 cytoplasmic translation;GO:0006364 rRNA processing		Ribosomal proteins; Predicted intracellular proteins	Cytosol;Endoplasmic reticulum (Supported)	Artenimol		(M5926)HALLMARK MYC TARGETS V1	1.0	1.0	0.0	0.0	0.0	0.0	0.0	0.0	1.0	0.0	0.0	0.0	0.0	0.0	0.0	0.0	1.0	0.0	0.0	0.0
DTYMK	1841	symbol	H. sapiens	1841	H. sapiens	DTYMK	deoxythymidylate kinase	GO:0006227 dUDP biosynthetic process;GO:0009196 pyrimidine deoxyribonucleoside diphosphate metabolic process;GO:0009197 pyrimidine deoxyribonucleoside diphosphate biosynthetic process	yes	Potential drug targets; Disease related genes; ENZYME proteins:Transferases; Predicted intracellular proteins; Enzymes	Mitochondria (Approved)	Thymidine monophosphate; 2',3'-Dideoxythymidine-5'-Monophosphate; 3'-Fluoro-3'-deoxythymidine 5'-monophosphate; 3'-deoxy-3'-aminothymidine monophosphate; p1-(5'-adenosyl)p5-(5'-thymidyl)pentaphosphate; Zidovudine monophosphate; P1-(5'-Adenosyl)P5-(5'-(3'azido-3'-Deoxythymidyl))Pentaphosphate; Phosphoaminophosphonic Acid-Adenylate Ester		(M5901)HALLMARK G2M CHECKPOINT	0.0	0.0	0.0	1.0	0.0	0.0	0.0	0.0	0.0	0.0	0.0	0.0	0.0	0.0	0.0	0.0	0.0	0.0	0.0	1.0
C12orf45	121053	gene_synonym	H. sapiens	121053	H. sapiens	NOPCHAP1	NOP protein chaperone 1	GO:0000492 box C/D snoRNP assembly;GO:0000491 small nucleolar ribonucleoprotein complex assembly;GO:0022618 protein-RNA complex assembly		Predicted intracellular proteins	Nucleoplasm (Approved); Additional: Nuclear membrane				0.0	0.0	0.0	0.0	0.0	0.0	0.0	0.0	0.0	0.0	0.0	0.0	0.0	0.0	0.0	0.0	0.0	0.0	0.0	0.0
TBRG4	9238	symbol	H. sapiens	9238	H. sapiens	TBRG4	transforming growth factor beta regulator 4	GO:0090615 mitochondrial mRNA processing;GO:0044528 regulation of mitochondrial mRNA stability;GO:0000963 mitochondrial RNA processing		Predicted intracellular proteins	Mitochondria (Enhanced)			(M5928)HALLMARK MYC TARGETS V2; (M5925)HALLMARK E2F TARGETS	0.0	1.0	0.0	0.0	0.0	0.0	0.0	0.0	1.0	0.0	0.0	0.0	0.0	0.0	0.0	0.0	0.0	0.0	0.0	0.0
VDAC2	7417	symbol	H. sapiens	7417	H. sapiens	VDAC2	voltage dependent anion channel 2	GO:0097345 mitochondrial outer membrane permeabilization;GO:1902110 positive regulation of mitochondrial membrane permeability involved in apoptotic process;GO:1902686 mitochondrial outer membrane permeabilization involved in programmed cell death		Transporters:Transporter channels and pores; Predicted intracellular proteins	Mitochondria (Supported)	Aluminium monostearate; PRLX 93936		(M5902)HALLMARK APOPTOSIS; (M5936)HALLMARK OXIDATIVE PHOSPHORYLATION	1.0	0.0	1.0	0.0	1.0	0.0	0.0	0.0	0.0	0.0	0.0	0.0	1.0	0.0	0.0	0.0	0.0	0.0	0.0	0.0
ZNF695	57116	symbol	H. sapiens	57116	H. sapiens	ZNF695	zinc finger protein 695	GO:0006357 regulation of transcription by RNA polymerase II;GO:0006355 regulation of DNA-templated transcription;GO:2001141 regulation of RNA biosynthetic process		Transcription factors:Zinc-coordinating DNA-binding domains; Predicted intracellular proteins	Nuclear speckles (Approved)				0.0	0.0	0.0	0.0	0.0	0.0	0.0	0.0	0.0	0.0	0.0	0.0	0.0	0.0	0.0	0.0	0.0	0.0	0.0	0.0
ACY1	95	symbol	H. sapiens	95	H. sapiens	ACY1	aminoacylase 1	GO:0006520 amino acid metabolic process;GO:0019752 carboxylic acid metabolic process;GO:0043436 oxoacid metabolic process		Potential drug targets; Disease related genes; Predicted intracellular proteins; ENZYME proteins:Hydrolases; Enzymes; Human disease related genes:Congenital disorders of metabolism:Congenital disorders of amino acid metabolism; Peptidases:Metallopeptidases	Vesicles (Approved)	Aspartic acid; Acetylcysteine; Copper			0.0	0.0	0.0	0.0	0.0	0.0	0.0	0.0	0.0	0.0	0.0	0.0	0.0	0.0	0.0	0.0	0.0	0.0	0.0	0.0
CDC25A	993	symbol	H. sapiens	993	H. sapiens	CDC25A	cell division cycle 25A	GO:0110032 positive regulation of G2/MI transition of meiotic cell cycle;GO:1901995 positive regulation of meiotic cell cycle phase transition;GO:0110030 regulation of G2/MI transition of meiotic cell cycle		Cancer-related genes:Candidate cancer biomarkers; Predicted intracellular proteins; ENZYME proteins:Hydrolases; Enzymes	Nucleoplasm (Approved); Additional: Golgi apparatus		(M10154)SA G2 AND M PHASES; (M84)PID ATM PATHWAY; (M46)PID ATR PATHWAY	(M5901)HALLMARK G2M CHECKPOINT; (M5924)HALLMARK MTORC1 SIGNALING; (M5925)HALLMARK E2F TARGETS	0.0	0.0	0.0	0.0	0.0	0.0	0.0	0.0	0.0	0.0	0.0	0.0	0.0	0.0	1.0	0.0	0.0	0.0	0.0	0.0
C17orf89	284184	gene_synonym	H. sapiens	284184	H. sapiens	NDUFAF8	NADH:ubiquinone oxidoreductase complex assembly factor 8	GO:0010257 NADH dehydrogenase complex assembly;GO:0032981 mitochondrial respiratory chain complex I assembly;GO:0033108 mitochondrial respiratory chain complex assembly		Human disease related genes:Congenital disorders of metabolism:Mitochondrial diseases; Predicted intracellular proteins; Disease related genes	Mitochondria (Supported)				1.0	0.0	1.0	1.0	0.0	0.0	0.0	0.0	0.0	0.0	0.0	0.0	0.0	0.0	0.0	0.0	0.0	0.0	0.0	0.0
MRPS17	51373	symbol	H. sapiens	51373	H. sapiens	MRPS17	mitochondrial ribosomal protein S17	GO:0032543 mitochondrial translation;GO:0140053 mitochondrial gene expression;GO:0006412 translation		Ribosomal proteins; Predicted intracellular proteins					0.0	1.0	0.0	0.0	0.0	0.0	0.0	0.0	0.0	0.0	0.0	0.0	0.0	0.0	0.0	0.0	0.0	0.0	0.0	0.0
VDAC1	7416	symbol	H. sapiens	7416	H. sapiens	VDAC1	voltage dependent anion channel 1	GO:0110099 negative regulation of calcium import into the mitochondrion;GO:1905091 positive regulation of parkin-mediated stimulation of mitophagy in response to mitochondrial depolarization;GO:0110097 regulation of calcium import into the mitochondrion		Predicted intracellular proteins		Aluminium monostearate; Cannabidiol; Medical Cannabis; Nabiximols		(M5926)HALLMARK MYC TARGETS V1; (M5936)HALLMARK OXIDATIVE PHOSPHORYLATION	1.0	0.0	0.0	0.0	1.0	0.0	0.0	1.0	0.0	0.0	0.0	0.0	1.0	0.0	0.0	0.0	0.0	0.0	0.0	0.0
PPIA	5478	symbol	H. sapiens	5478	H. sapiens	PPIA	peptidylprolyl isomerase A	GO:0061944 negative regulation of protein K48-linked ubiquitination;GO:0060352 cell adhesion molecule production;GO:0061945 regulation of protein K48-linked ubiquitination		ENZYME proteins:Isomerase; Predicted intracellular proteins; Enzymes; FDA approved drug targets:Small molecule drugs; Predicted secreted proteins		Cyclosporine; Proline; (3r)-1-Acetyl-3-Methylpiperidine; Ethyl Oxo(Piperidin-1-Yl)Acetate; Sanglifehrin A; Copper; Artenimol		(M5924)HALLMARK MTORC1 SIGNALING; (M5926)HALLMARK MYC TARGETS V1; (M5937)HALLMARK GLYCOLYSIS	0.0	0.0	0.0	0.0	0.0	0.0	0.0	0.0	0.0	0.0	0.0	0.0	1.0	0.0	0.0	0.0	0.0	1.0	0.0	0.0
PFDN6	10471	symbol	H. sapiens	10471	H. sapiens	PFDN6	prefoldin subunit 6	GO:1905907 negative regulation of amyloid fibril formation;GO:1905906 regulation of amyloid fibril formation;GO:0051131 chaperone-mediated protein complex assembly		Predicted intracellular proteins	Golgi apparatus;Nucleoplasm (Approved); Additional: Cytosol				0.0	0.0	0.0	0.0	0.0	0.0	0.0	0.0	0.0	0.0	0.0	0.0	0.0	0.0	0.0	0.0	0.0	1.0	0.0	0.0
PPIF	10105	symbol	H. sapiens	10105	H. sapiens	PPIF	peptidylprolyl isomerase F	GO:0010849 regulation of proton-transporting ATPase activity, rotational mechanism;GO:2000275 regulation of oxidative phosphorylation uncoupler activity;GO:2000276 negative regulation of oxidative phosphorylation uncoupler activity		ENZYME proteins:Isomerase; Predicted intracellular proteins; Enzymes; Transporters:Transporter channels and pores; FDA approved drug targets:Small molecule drugs	Mitochondria (Supported)	Cyclosporine; Proline; Triglyme; Coumarin 120		(M5941)HALLMARK UV RESPONSE UP; (M5906)HALLMARK ESTROGEN RESPONSE EARLY; (M5907)HALLMARK ESTROGEN RESPONSE LATE	1.0	0.0	1.0	0.0	1.0	0.0	0.0	1.0	0.0	0.0	0.0	0.0	1.0	1.0	0.0	0.0	0.0	1.0	0.0	0.0

## Sheet: Enrichment
GroupID	Category	Term	Description	LogP	Log(q-value)	Genes	Symbols	InTerm_InList
1_Summary	WikiPathways	WP111	Electron transport chain: OXPHOS system in mitochondria	-35.1498	-31.1008	509,513,516,518,521,1327,1329,1337,1340,1347,1349,1350,1351,4696,4701,4706,4710,4722,4726,7384,7388,9377,9551,27089,55967,93974,1537,54205,388753,790955,29078,7416,8802,28958,51287,284184,52,4258,7417,10105,5437,7086,10452,80775,7001,27166,51491,995,1468,6159,6181,6187,9045	ATP5F1C,ATP5F1D,ATP5MC1,ATP5MC3,ATP5ME,COX4I1,COX5B,COX6A1,COX6B1,COX7A2,COX7B,COX7C,COX8A,NDUFA3,NDUFA7,NDUFAB1,NDUFB4,NDUFS3,NDUFS6,UQCRC1,UQCRH,COX5A,ATP5MF,UQCRQ,NDUFA12,ATP5IF1,CYC1,CYCS,COA6,UQCC3,NDUFAF4,VDAC1,SUCLG1,COA3,COA4,NDUFAF8,ACP1,MGST2,VDAC2,PPIF,POLR2H,TKT,TOMM40,TMEM177,PRDX2,PRELID1,NOP16,CDC25C,SLC25A10,RPL29,RPLP2,RPS2,RPL14	53/-
1_Member	WikiPathways	WP111	Electron transport chain: OXPHOS system in mitochondria	-35.1498	-31.1008	509,513,516,518,521,1327,1329,1337,1340,1347,1349,1350,1351,4696,4701,4706,4710,4722,4726,7384,7388,9377,9551,27089,55967,93974	ATP5F1C,ATP5F1D,ATP5MC1,ATP5MC3,ATP5ME,COX4I1,COX5B,COX6A1,COX6B1,COX7A2,COX7B,COX7C,COX8A,NDUFA3,NDUFA7,NDUFAB1,NDUFB4,NDUFS3,NDUFS6,UQCRC1,UQCRH,COX5A,ATP5MF,UQCRQ,NDUFA12,ATP5IF1	26/105
1_Member	GO Biological Processes	GO:0006119	oxidative phosphorylation	-35.1462	-31.1008	509,513,521,1327,1329,1337,1340,1347,1349,1350,1351,1537,4696,4701,4706,4710,4722,4726,7384,7388,9377,9551,27089,54205,55967,388753,790955	ATP5F1C,ATP5F1D,ATP5ME,COX4I1,COX5B,COX6A1,COX6B1,COX7A2,COX7B,COX7C,COX8A,CYC1,NDUFA3,NDUFA7,NDUFAB1,NDUFB4,NDUFS3,NDUFS6,UQCRC1,UQCRH,COX5A,ATP5MF,UQCRQ,CYCS,NDUFA12,COA6,UQCC3	27/121
1_Member	Reactome Gene Sets	R-HSA-163200	Respiratory electron transport, ATP synthesis by chemiosmotic coupling, and heat production by uncoupling proteins.	-34.5209	-30.6515	509,513,516,518,521,1327,1329,1337,1340,1349,1350,1351,1537,4696,4701,4706,4710,4722,4726,7384,7388,9377,9551,27089,29078,54205,55967	ATP5F1C,ATP5F1D,ATP5MC1,ATP5MC3,ATP5ME,COX4I1,COX5B,COX6A1,COX6B1,COX7B,COX7C,COX8A,CYC1,NDUFA3,NDUFA7,NDUFAB1,NDUFB4,NDUFS3,NDUFS6,UQCRC1,UQCRH,COX5A,ATP5MF,UQCRQ,NDUFAF4,CYCS,NDUFA12	27/127
1_Member	KEGG Pathway	hsa00190	Oxidative phosphorylation	-33.8328	-30.0884	509,513,516,518,521,1327,1329,1337,1340,1347,1349,1350,1351,1537,4696,4701,4706,4710,4722,4726,7384,7388,9377,9551,27089,54205,55967	ATP5F1C,ATP5F1D,ATP5MC1,ATP5MC3,ATP5ME,COX4I1,COX5B,COX6A1,COX6B1,COX7A2,COX7B,COX7C,COX8A,CYC1,NDUFA3,NDUFA7,NDUFAB1,NDUFB4,NDUFS3,NDUFS6,UQCRC1,UQCRH,COX5A,ATP5MF,UQCRQ,CYCS,NDUFA12	27/134
1_Member	Reactome Gene Sets	R-HSA-1428517	The citric acid (TCA) cycle and respiratory electron transport	-33.4794	-29.8319	509,513,516,518,521,1327,1329,1337,1340,1349,1350,1351,1537,4696,4701,4706,4710,4722,4726,7384,7388,7416,8802,9377,9551,27089,29078,54205,55967	ATP5F1C,ATP5F1D,ATP5MC1,ATP5MC3,ATP5ME,COX4I1,COX5B,COX6A1,COX6B1,COX7B,COX7C,COX8A,CYC1,NDUFA3,NDUFA7,NDUFAB1,NDUFB4,NDUFS3,NDUFS6,UQCRC1,UQCRH,VDAC1,SUCLG1,COX5A,ATP5MF,UQCRQ,NDUFAF4,CYCS,NDUFA12	29/178
1_Member	KEGG Pathway	hsa04714	Thermogenesis	-33.0131	-29.4999	509,513,516,518,521,1327,1329,1337,1340,1347,1349,1350,1351,1537,4696,4701,4706,4710,4722,4726,7384,7388,9377,9551,27089,28958,29078,51287,55967,284184,388753	ATP5F1C,ATP5F1D,ATP5MC1,ATP5MC3,ATP5ME,COX4I1,COX5B,COX6A1,COX6B1,COX7A2,COX7B,COX7C,COX8A,CYC1,NDUFA3,NDUFA7,NDUFAB1,NDUFB4,NDUFS3,NDUFS6,UQCRC1,UQCRH,COX5A,ATP5MF,UQCRQ,COA3,NDUFAF4,COA4,NDUFA12,NDUFAF8,COA6	31/232
1_Member	GO Biological Processes	GO:0009060	aerobic respiration	-33.0013	-29.4999	509,513,521,1327,1329,1337,1340,1347,1349,1350,1351,1537,4696,4701,4706,4710,4722,4726,7384,7388,8802,9377,9551,27089,54205,55967,388753,790955	ATP5F1C,ATP5F1D,ATP5ME,COX4I1,COX5B,COX6A1,COX6B1,COX7A2,COX7B,COX7C,COX8A,CYC1,NDUFA3,NDUFA7,NDUFAB1,NDUFB4,NDUFS3,NDUFS6,UQCRC1,UQCRH,SUCLG1,COX5A,ATP5MF,UQCRQ,CYCS,NDUFA12,COA6,UQCC3	28/163
1_Member	GO Biological Processes	GO:0042773	ATP synthesis coupled electron transport	-30.9593	-27.5671	1327,1329,1337,1340,1347,1349,1350,1351,1537,4696,4701,4706,4710,4722,4726,7384,7388,9377,27089,54205,55967,388753,790955	COX4I1,COX5B,COX6A1,COX6B1,COX7A2,COX7B,COX7C,COX8A,CYC1,NDUFA3,NDUFA7,NDUFAB1,NDUFB4,NDUFS3,NDUFS6,UQCRC1,UQCRH,COX5A,UQCRQ,CYCS,NDUFA12,COA6,UQCC3	23/94
1_Member	GO Biological Processes	GO:0042775	mitochondrial ATP synthesis coupled electron transport	-30.9593	-27.5671	1327,1329,1337,1340,1347,1349,1350,1351,1537,4696,4701,4706,4710,4722,4726,7384,7388,9377,27089,54205,55967,388753,790955	COX4I1,COX5B,COX6A1,COX6B1,COX7A2,COX7B,COX7C,COX8A,CYC1,NDUFA3,NDUFA7,NDUFAB1,NDUFB4,NDUFS3,NDUFS6,UQCRC1,UQCRH,COX5A,UQCRQ,CYCS,NDUFA12,COA6,UQCC3	23/94
1_Member	GO Biological Processes	GO:0045333	cellular respiration	-30.6998	-27.3533	509,513,521,1327,1329,1337,1340,1347,1349,1350,1351,1537,4696,4701,4706,4710,4722,4726,7384,7388,8802,9377,9551,27089,54205,55967,388753,790955	ATP5F1C,ATP5F1D,ATP5ME,COX4I1,COX5B,COX6A1,COX6B1,COX7A2,COX7B,COX7C,COX8A,CYC1,NDUFA3,NDUFA7,NDUFAB1,NDUFB4,NDUFS3,NDUFS6,UQCRC1,UQCRH,SUCLG1,COX5A,ATP5MF,UQCRQ,CYCS,NDUFA12,COA6,UQCC3	28/195
1_Member	KEGG Pathway	hsa05208	Chemical carcinogenesis - reactive oxygen species	-30.5073	-27.2022	52,509,513,516,518,1327,1329,1337,1340,1347,1349,1350,1351,1537,4258,4696,4701,4706,4710,4722,4726,7384,7388,7416,7417,9377,10105,27089,55967	ACP1,ATP5F1C,ATP5F1D,ATP5MC1,ATP5MC3,COX4I1,COX5B,COX6A1,COX6B1,COX7A2,COX7B,COX7C,COX8A,CYC1,MGST2,NDUFA3,NDUFA7,NDUFAB1,NDUFB4,NDUFS3,NDUFS6,UQCRC1,UQCRH,VDAC1,VDAC2,COX5A,PPIF,UQCRQ,NDUFA12	29/223
1_Member	KEGG Pathway	hsa05415	Diabetic cardiomyopathy	-28.6635	-25.3962	509,513,516,518,1327,1329,1337,1340,1347,1349,1350,1351,1537,4696,4701,4706,4710,4722,4726,7384,7388,7416,7417,9377,10105,27089,55967	ATP5F1C,ATP5F1D,ATP5MC1,ATP5MC3,COX4I1,COX5B,COX6A1,COX6B1,COX7A2,COX7B,COX7C,COX8A,CYC1,NDUFA3,NDUFA7,NDUFAB1,NDUFB4,NDUFS3,NDUFS6,UQCRC1,UQCRH,VDAC1,VDAC2,COX5A,PPIF,UQCRQ,NDUFA12	27/203
1_Member	GO Biological Processes	GO:0022904	respiratory electron transport chain	-28.5499	-25.3174	1327,1329,1337,1340,1347,1349,1350,1351,1537,4696,4701,4706,4710,4722,4726,7384,7388,9377,27089,54205,55967,388753,790955	COX4I1,COX5B,COX6A1,COX6B1,COX7A2,COX7B,COX7C,COX8A,CYC1,NDUFA3,NDUFA7,NDUFAB1,NDUFB4,NDUFS3,NDUFS6,UQCRC1,UQCRH,COX5A,UQCRQ,CYCS,NDUFA12,COA6,UQCC3	23/117
1_Member	GO Biological Processes	GO:0019646	aerobic electron transport chain	-27.9091	-24.7087	1327,1329,1337,1340,1347,1349,1350,1351,1537,4696,4701,4706,4710,4722,4726,7384,7388,9377,27089,54205,790955	COX4I1,COX5B,COX6A1,COX6B1,COX7A2,COX7B,COX7C,COX8A,CYC1,NDUFA3,NDUFA7,NDUFAB1,NDUFB4,NDUFS3,NDUFS6,UQCRC1,UQCRH,COX5A,UQCRQ,CYCS,UQCC3	21/89
1_Member	GO Biological Processes	GO:0015980	energy derivation by oxidation of organic compounds	-26.9118	-23.7414	509,513,521,1327,1329,1337,1340,1347,1349,1350,1351,1537,4696,4701,4706,4710,4722,4726,7384,7388,8802,9377,9551,27089,54205,55967,388753,790955	ATP5F1C,ATP5F1D,ATP5ME,COX4I1,COX5B,COX6A1,COX6B1,COX7A2,COX7B,COX7C,COX8A,CYC1,NDUFA3,NDUFA7,NDUFAB1,NDUFB4,NDUFS3,NDUFS6,UQCRC1,UQCRH,SUCLG1,COX5A,ATP5MF,UQCRQ,CYCS,NDUFA12,COA6,UQCC3	28/264
1_Member	KEGG Pathway	hsa05012	Parkinson disease	-26.8189	-23.6766	509,513,516,518,1327,1329,1337,1340,1347,1349,1350,1351,1537,4696,4701,4706,4710,4722,4726,7384,7388,7416,7417,9377,10105,27089,54205,55967	ATP5F1C,ATP5F1D,ATP5MC1,ATP5MC3,COX4I1,COX5B,COX6A1,COX6B1,COX7A2,COX7B,COX7C,COX8A,CYC1,NDUFA3,NDUFA7,NDUFAB1,NDUFB4,NDUFS3,NDUFS6,UQCRC1,UQCRH,VDAC1,VDAC2,COX5A,PPIF,UQCRQ,CYCS,NDUFA12	28/266
1_Member	KEGG Pathway	hsa05020	Prion disease	-26.5449	-23.4288	509,513,516,518,1327,1329,1337,1340,1347,1349,1350,1351,1537,4696,4701,4706,4710,4722,4726,7384,7388,7416,7417,9377,10105,27089,54205,55967	ATP5F1C,ATP5F1D,ATP5MC1,ATP5MC3,COX4I1,COX5B,COX6A1,COX6B1,COX7A2,COX7B,COX7C,COX8A,CYC1,NDUFA3,NDUFA7,NDUFAB1,NDUFB4,NDUFS3,NDUFS6,UQCRC1,UQCRH,VDAC1,VDAC2,COX5A,PPIF,UQCRQ,CYCS,NDUFA12	28/272
1_Member	KEGG Pathway	hsa05016	Huntington disease	-26.453	-23.3743	509,513,516,518,1327,1329,1337,1340,1347,1349,1350,1351,1537,4696,4701,4706,4710,4722,4726,5437,7384,7388,7416,7417,9377,10105,27089,54205,55967	ATP5F1C,ATP5F1D,ATP5MC1,ATP5MC3,COX4I1,COX5B,COX6A1,COX6B1,COX7A2,COX7B,COX7C,COX8A,CYC1,NDUFA3,NDUFA7,NDUFAB1,NDUFB4,NDUFS3,NDUFS6,POLR2H,UQCRC1,UQCRH,VDAC1,VDAC2,COX5A,PPIF,UQCRQ,CYCS,NDUFA12	29/306
1_Member	Reactome Gene Sets	R-HSA-611105	Respiratory electron transport	-26.442	-23.3743	1327,1329,1337,1340,1349,1350,1351,1537,4696,4701,4706,4710,4722,4726,7384,7388,9377,27089,29078,54205,55967	COX4I1,COX5B,COX6A1,COX6B1,COX7B,COX7C,COX8A,CYC1,NDUFA3,NDUFA7,NDUFAB1,NDUFB4,NDUFS3,NDUFS6,UQCRC1,UQCRH,COX5A,UQCRQ,NDUFAF4,CYCS,NDUFA12	21/103
1_Member	GO Biological Processes	GO:0022900	electron transport chain	-24.6569	-21.7418	1327,1329,1337,1340,1347,1349,1350,1351,1537,4696,4701,4706,4710,4722,4726,7384,7388,9377,27089,54205,55967,388753,790955	COX4I1,COX5B,COX6A1,COX6B1,COX7A2,COX7B,COX7C,COX8A,CYC1,NDUFA3,NDUFA7,NDUFAB1,NDUFB4,NDUFS3,NDUFS6,UQCRC1,UQCRH,COX5A,UQCRQ,CYCS,NDUFA12,COA6,UQCC3	23/169
1_Member	GO Biological Processes	GO:0006091	generation of precursor metabolites and energy	-24.0736	-21.1743	509,513,521,1327,1329,1337,1340,1347,1349,1350,1351,1537,4696,4701,4706,4710,4722,4726,7086,7384,7388,8802,9377,9551,27089,54205,55967,93974,388753,790955	ATP5F1C,ATP5F1D,ATP5ME,COX4I1,COX5B,COX6A1,COX6B1,COX7A2,COX7B,COX7C,COX8A,CYC1,NDUFA3,NDUFA7,NDUFAB1,NDUFB4,NDUFS3,NDUFS6,TKT,UQCRC1,UQCRH,SUCLG1,COX5A,ATP5MF,UQCRQ,CYCS,NDUFA12,ATP5IF1,COA6,UQCC3	30/409
1_Member	WikiPathways	WP4396	Nonalcoholic fatty liver disease	-22.4859	-19.6308	1327,1329,1337,1340,1347,1349,1350,1351,1537,4696,4701,4706,4710,4722,4726,7384,7388,9377,27089,54205,55967	COX4I1,COX5B,COX6A1,COX6B1,COX7A2,COX7B,COX7C,COX8A,CYC1,NDUFA3,NDUFA7,NDUFAB1,NDUFB4,NDUFS3,NDUFS6,UQCRC1,UQCRH,COX5A,UQCRQ,CYCS,NDUFA12	21/155
1_Member	KEGG Pathway	hsa04932	Non-alcoholic fatty liver disease	-22.4859	-19.6308	1327,1329,1337,1340,1347,1349,1350,1351,1537,4696,4701,4706,4710,4722,4726,7384,7388,9377,27089,54205,55967	COX4I1,COX5B,COX6A1,COX6B1,COX7A2,COX7B,COX7C,COX8A,CYC1,NDUFA3,NDUFA7,NDUFAB1,NDUFB4,NDUFS3,NDUFS6,UQCRC1,UQCRH,COX5A,UQCRQ,CYCS,NDUFA12	21/155
1_Member	KEGG Pathway	hsa05010	Alzheimer disease	-22.3856	-19.5443	509,513,516,518,1327,1329,1337,1340,1347,1349,1350,1351,1537,4696,4701,4706,4710,4722,4726,7384,7388,7416,7417,9377,10105,27089,54205,55967	ATP5F1C,ATP5F1D,ATP5MC1,ATP5MC3,COX4I1,COX5B,COX6A1,COX6B1,COX7A2,COX7B,COX7C,COX8A,CYC1,NDUFA3,NDUFA7,NDUFAB1,NDUFB4,NDUFS3,NDUFS6,UQCRC1,UQCRH,VDAC1,VDAC2,COX5A,PPIF,UQCRQ,CYCS,NDUFA12	28/384
1_Member	KEGG Pathway	hsa05014	Amyotrophic lateral sclerosis	-21.7786	-18.9507	509,513,516,518,1327,1329,1337,1340,1347,1349,1350,1351,1537,4696,4701,4706,4710,4722,4726,7384,7388,7416,9377,10452,27089,54205,55967	ATP5F1C,ATP5F1D,ATP5MC1,ATP5MC3,COX4I1,COX5B,COX6A1,COX6B1,COX7A2,COX7B,COX7C,COX8A,CYC1,NDUFA3,NDUFA7,NDUFAB1,NDUFB4,NDUFS3,NDUFS6,UQCRC1,UQCRH,VDAC1,COX5A,TOMM40,UQCRQ,CYCS,NDUFA12	27/364
1_Member	KEGG Pathway	hsa05022	Pathways of neurodegeneration - multiple diseases	-21.0054	-18.2271	509,513,516,518,1327,1329,1337,1340,1347,1349,1350,1351,1537,4696,4701,4706,4710,4722,4726,7384,7388,7416,7417,9377,10105,10452,27089,54205,55967	ATP5F1C,ATP5F1D,ATP5MC1,ATP5MC3,COX4I1,COX5B,COX6A1,COX6B1,COX7A2,COX7B,COX7C,COX8A,CYC1,NDUFA3,NDUFA7,NDUFAB1,NDUFB4,NDUFS3,NDUFS6,UQCRC1,UQCRH,VDAC1,VDAC2,COX5A,PPIF,TOMM40,UQCRQ,CYCS,NDUFA12	29/476
1_Member	WikiPathways	WP4922	Mitochondrial complex IV assembly	-18.5228	-15.8665	1327,1329,1337,1340,1347,1349,1350,1351,9377,28958,80775,388753	COX4I1,COX5B,COX6A1,COX6B1,COX7A2,COX7B,COX7C,COX8A,COX5A,COA3,TMEM177,COA6	12/34
1_Member	GO Biological Processes	GO:0006123	mitochondrial electron transport, cytochrome c to oxygen	-16.1701	-13.564	1327,1329,1337,1340,1347,1349,1350,1351,9377,54205	COX4I1,COX5B,COX6A1,COX6B1,COX7A2,COX7B,COX7C,COX8A,COX5A,CYCS	10/25
1_Member	KEGG Pathway	hsa04260	Cardiac muscle contraction	-14.6455	-12.1442	1327,1329,1337,1340,1347,1349,1350,1351,1537,7384,7388,9377,27089	COX4I1,COX5B,COX6A1,COX6B1,COX7A2,COX7B,COX7C,COX8A,CYC1,UQCRC1,UQCRH,COX5A,UQCRQ	13/87
1_Member	GO Biological Processes	GO:1902600	proton transmembrane transport	-14.3721	-11.8768	509,513,516,518,521,1327,1329,1340,1349,1351,1537,7384,7388,9377,9551	ATP5F1C,ATP5F1D,ATP5MC1,ATP5MC3,ATP5ME,COX4I1,COX5B,COX6B1,COX7B,COX8A,CYC1,UQCRC1,UQCRH,COX5A,ATP5MF	15/145
1_Member	Reactome Gene Sets	R-HSA-5628897	TP53 Regulates Metabolic Genes	-10.2111	-7.76771	1327,1329,1337,1340,1349,1350,1351,7001,9377,54205	COX4I1,COX5B,COX6A1,COX6B1,COX7B,COX7C,COX8A,PRDX2,COX5A,CYCS	10/87
1_Member	Reactome Gene Sets	R-HSA-9707564	Cytoprotection by HMOX1	-10.0499	-7.61723	1327,1329,1337,1340,1349,1350,1351,9377,54205	COX4I1,COX5B,COX6A1,COX6B1,COX7B,COX7C,COX8A,COX5A,CYCS	9/64
1_Member	WikiPathways	WP5380	5q35 copy number variation	-9.15089	-6.73891	1327,1329,1337,1340,1349,1350,1351,9377,27166,51491	COX4I1,COX5B,COX6A1,COX6B1,COX7B,COX7C,COX8A,COX5A,PRELID1,NOP16	10/111
1_Member	Reactome Gene Sets	R-HSA-9711123	Cellular response to chemical stress	-7.76041	-5.37298	1327,1329,1337,1340,1349,1350,1351,7001,7086,9377,54205	COX4I1,COX5B,COX6A1,COX6B1,COX7B,COX7C,COX8A,PRDX2,TKT,COX5A,CYCS	11/199
1_Member	Reactome Gene Sets	R-HSA-3700989	Transcriptional Regulation by TP53	-6.85427	-4.49007	995,1327,1329,1337,1340,1349,1350,1351,5437,7001,9377,27166,54205	CDC25C,COX4I1,COX5B,COX6A1,COX6B1,COX7B,COX7C,COX8A,POLR2H,PRDX2,COX5A,PRELID1,CYCS	13/362
1_Member	GO Biological Processes	GO:0098662	inorganic cation transmembrane transport	-5.49347	-3.16819	509,513,516,518,521,1327,1329,1340,1349,1351,1537,7384,7388,9377,9551	ATP5F1C,ATP5F1D,ATP5MC1,ATP5MC3,ATP5ME,COX4I1,COX5B,COX6B1,COX7B,COX8A,CYC1,UQCRC1,UQCRH,COX5A,ATP5MF	15/638
1_Member	GO Biological Processes	GO:0098660	inorganic ion transmembrane transport	-5.40786	-3.0867	509,513,516,518,521,1327,1329,1340,1349,1351,1468,1537,7384,7388,9377,9551	ATP5F1C,ATP5F1D,ATP5MC1,ATP5MC3,ATP5ME,COX4I1,COX5B,COX6B1,COX7B,COX8A,SLC25A10,CYC1,UQCRC1,UQCRH,COX5A,ATP5MF	16/734
1_Member	GO Biological Processes	GO:0098655	monoatomic cation transmembrane transport	-5.37171	-3.05462	509,513,516,518,521,1327,1329,1340,1349,1351,1537,7384,7388,9377,9551	ATP5F1C,ATP5F1D,ATP5MC1,ATP5MC3,ATP5ME,COX4I1,COX5B,COX6B1,COX7B,COX8A,CYC1,UQCRC1,UQCRH,COX5A,ATP5MF	15/653
1_Member	GO Biological Processes	GO:0006812	monoatomic cation transport	-4.42327	-2.12212	509,513,516,518,521,1327,1329,1340,1349,1351,1537,7384,7388,9377,9551	ATP5F1C,ATP5F1D,ATP5MC1,ATP5MC3,ATP5ME,COX4I1,COX5B,COX6B1,COX7B,COX8A,CYC1,UQCRC1,UQCRH,COX5A,ATP5MF	15/787
1_Member	Reactome Gene Sets	R-HSA-2262752	Cellular responses to stress	-4.41701	-2.11976	1327,1329,1337,1340,1349,1350,1351,6159,6181,6187,7001,7086,9045,9377,54205	COX4I1,COX5B,COX6A1,COX6B1,COX7B,COX7C,COX8A,RPL29,RPLP2,RPS2,PRDX2,TKT,RPL14,COX5A,CYCS	15/788
2_Summary	Reactome Gene Sets	R-HSA-5368286	Mitochondrial translation initiation	-26.3388	-23.3347	3396,6150,6182,11222,29093,51021,51073,51253,51373,51642,51650,57129,63875,64928,64951,64960,64978,65003,65993,219927,4701,9238,6159,6181,6187,8668,9045,10056,4258,7064,9718	MRPL58,MRPL23,MRPL12,MRPL3,MRPL22,MRPS16,MRPL4,MRPL37,MRPS17,MRPL48,MRPS33,MRPL47,MRPL17,MRPL14,MRPS24,MRPS15,MRPL38,MRPL11,MRPS34,MRPL21,NDUFA7,TBRG4,RPL29,RPLP2,RPS2,EIF3I,RPL14,FARSB,MGST2,THOP1,ECE2	31/-
2_Member	Reactome Gene Sets	R-HSA-5368286	Mitochondrial translation initiation	-26.3388	-23.3347	3396,6150,6182,11222,29093,51021,51073,51253,51373,51642,51650,57129,63875,64928,64951,64960,64978,65003,65993,219927	MRPL58,MRPL23,MRPL12,MRPL3,MRPL22,MRPS16,MRPL4,MRPL37,MRPS17,MRPL48,MRPS33,MRPL47,MRPL17,MRPL14,MRPS24,MRPS15,MRPL38,MRPL11,MRPS34,MRPL21	20/87
2_Member	Reactome Gene Sets	R-HSA-5389840	Mitochondrial translation elongation	-26.3388	-23.3347	3396,6150,6182,11222,29093,51021,51073,51253,51373,51642,51650,57129,63875,64928,64951,64960,64978,65003,65993,219927	MRPL58,MRPL23,MRPL12,MRPL3,MRPL22,MRPS16,MRPL4,MRPL37,MRPS17,MRPL48,MRPS33,MRPL47,MRPL17,MRPL14,MRPS24,MRPS15,MRPL38,MRPL11,MRPS34,MRPL21	20/87
2_Member	Reactome Gene Sets	R-HSA-5419276	Mitochondrial translation termination	-26.3388	-23.3347	3396,6150,6182,11222,29093,51021,51073,51253,51373,51642,51650,57129,63875,64928,64951,64960,64978,65003,65993,219927	MRPL58,MRPL23,MRPL12,MRPL3,MRPL22,MRPS16,MRPL4,MRPL37,MRPS17,MRPL48,MRPS33,MRPL47,MRPL17,MRPL14,MRPS24,MRPS15,MRPL38,MRPL11,MRPS34,MRPL21	20/87
2_Member	GO Biological Processes	GO:0032543	mitochondrial translation	-25.8818	-22.897	3396,4701,6150,6182,11222,29093,51021,51073,51253,51373,51642,51650,57129,63875,64928,64951,64960,64978,65003,65993,219927	MRPL58,NDUFA7,MRPL23,MRPL12,MRPL3,MRPL22,MRPS16,MRPL4,MRPL37,MRPS17,MRPL48,MRPS33,MRPL47,MRPL17,MRPL14,MRPS24,MRPS15,MRPL38,MRPL11,MRPS34,MRPL21	21/109
2_Member	Reactome Gene Sets	R-HSA-5368287	Mitochondrial translation	-25.7	-22.7373	3396,6150,6182,11222,29093,51021,51073,51253,51373,51642,51650,57129,63875,64928,64951,64960,64978,65003,65993,219927	MRPL58,MRPL23,MRPL12,MRPL3,MRPL22,MRPS16,MRPL4,MRPL37,MRPS17,MRPL48,MRPS33,MRPL47,MRPL17,MRPL14,MRPS24,MRPS15,MRPL38,MRPL11,MRPS34,MRPL21	20/93
2_Member	CORUM	CORUM:320	55S ribosome, mitochondrial	-25.6858	-22.7373	6150,6182,11222,29093,51021,51073,51253,51373,51642,51650,57129,63875,64928,64951,64960,64978,65003,65993,219927	MRPL23,MRPL12,MRPL3,MRPL22,MRPS16,MRPL4,MRPL37,MRPS17,MRPL48,MRPS33,MRPL47,MRPL17,MRPL14,MRPS24,MRPS15,MRPL38,MRPL11,MRPS34,MRPL21	19/77
2_Member	GO Biological Processes	GO:0140053	mitochondrial gene expression	-24.8851	-21.9536	3396,4701,6150,6182,9238,11222,29093,51021,51073,51253,51373,51642,51650,57129,63875,64928,64951,64960,64978,65003,65993,219927	MRPL58,NDUFA7,MRPL23,MRPL12,TBRG4,MRPL3,MRPL22,MRPS16,MRPL4,MRPL37,MRPS17,MRPL48,MRPS33,MRPL47,MRPL17,MRPL14,MRPS24,MRPS15,MRPL38,MRPL11,MRPS34,MRPL21	22/142
2_Member	Reactome Gene Sets	R-HSA-72766	Translation	-23.0021	-20.118	3396,6150,6159,6181,6182,6187,8668,9045,10056,11222,29093,51021,51073,51253,51373,51642,51650,57129,63875,64928,64951,64960,64978,65003,65993,219927	MRPL58,MRPL23,RPL29,RPLP2,MRPL12,RPS2,EIF3I,RPL14,FARSB,MRPL3,MRPL22,MRPS16,MRPL4,MRPL37,MRPS17,MRPL48,MRPS33,MRPL47,MRPL17,MRPL14,MRPS24,MRPS15,MRPL38,MRPL11,MRPS34,MRPL21	26/292
2_Member	GO Biological Processes	GO:0043043	peptide biosynthetic process	-21.3007	-18.4983	3396,4258,4701,6150,6159,6181,6182,6187,8668,9045,10056,11222,29093,51021,51073,51253,51373,51642,51650,57129,63875,64928,64951,64960,64978,65003,65993,219927	MRPL58,MGST2,NDUFA7,MRPL23,RPL29,RPLP2,MRPL12,RPS2,EIF3I,RPL14,FARSB,MRPL3,MRPL22,MRPS16,MRPL4,MRPL37,MRPS17,MRPL48,MRPS33,MRPL47,MRPL17,MRPL14,MRPS24,MRPS15,MRPL38,MRPL11,MRPS34,MRPL21	28/421
2_Member	GO Biological Processes	GO:0006518	peptide metabolic process	-21.155	-18.3649	3396,4258,4701,6150,6159,6181,6182,6187,7064,8668,9045,9718,10056,11222,29093,51021,51073,51253,51373,51642,51650,57129,63875,64928,64951,64960,64978,65003,65993,219927	MRPL58,MGST2,NDUFA7,MRPL23,RPL29,RPLP2,MRPL12,RPS2,THOP1,EIF3I,RPL14,ECE2,FARSB,MRPL3,MRPL22,MRPS16,MRPL4,MRPL37,MRPS17,MRPL48,MRPS33,MRPL47,MRPL17,MRPL14,MRPS24,MRPS15,MRPL38,MRPL11,MRPS34,MRPL21	30/516
2_Member	GO Biological Processes	GO:0006412	translation	-20.9339	-18.1785	3396,4701,6150,6159,6181,6182,6187,8668,9045,10056,11222,29093,51021,51073,51253,51373,51642,51650,57129,63875,64928,64951,64960,64978,65003,65993,219927	MRPL58,NDUFA7,MRPL23,RPL29,RPLP2,MRPL12,RPS2,EIF3I,RPL14,FARSB,MRPL3,MRPL22,MRPS16,MRPL4,MRPL37,MRPS17,MRPL48,MRPS33,MRPL47,MRPL17,MRPL14,MRPS24,MRPS15,MRPL38,MRPL11,MRPS34,MRPL21	27/392
2_Member	GO Biological Processes	GO:0043604	amide biosynthetic process	-18.3148	-15.6759	3396,4258,4701,6150,6159,6181,6182,6187,8668,9045,10056,11222,29093,51021,51073,51253,51373,51642,51650,57129,63875,64928,64951,64960,64978,65003,65993,219927	MRPL58,MGST2,NDUFA7,MRPL23,RPL29,RPLP2,MRPL12,RPS2,EIF3I,RPL14,FARSB,MRPL3,MRPL22,MRPS16,MRPL4,MRPL37,MRPS17,MRPL48,MRPS33,MRPL47,MRPL17,MRPL14,MRPS24,MRPS15,MRPL38,MRPL11,MRPS34,MRPL21	28/545
2_Member	CORUM	CORUM:324	39S ribosomal subunit, mitochondrial	-18.2889	-15.6584	6150,6182,11222,29093,51073,51253,51642,57129,63875,64928,64978,65003,219927	MRPL23,MRPL12,MRPL3,MRPL22,MRPL4,MRPL37,MRPL48,MRPL47,MRPL17,MRPL14,MRPL38,MRPL11,MRPL21	13/48
2_Member	KEGG Pathway	hsa03010	Ribosome	-14.7666	-12.2589	6150,6159,6181,6182,6187,9045,11222,29093,51021,51073,51373,63875,64928,64960,65003,219927	MRPL23,RPL29,RPLP2,MRPL12,RPS2,RPL14,MRPL3,MRPL22,MRPS16,MRPL4,MRPS17,MRPL17,MRPL14,MRPS15,MRPL11,MRPL21	16/167
2_Member	CORUM	CORUM:315	28S ribosomal subunit, mitochondrial	-7.92986	-5.53763	51021,51373,51650,64951,64960,65993	MRPS16,MRPS17,MRPS33,MRPS24,MRPS15,MRPS34	6/29
3_Summary	GO Biological Processes	GO:0007005	mitochondrion organization	-21.6303	-18.8153	513,1347,2021,3329,4696,4706,4710,4722,5245,6742,7417,10105,10452,23788,26517,28958,29078,51025,51142,51287,55967,79017,79135,81892,84300,84303,93974,284184,790955	ATP5F1D,COX7A2,ENDOG,HSPD1,NDUFA3,NDUFAB1,NDUFB4,NDUFS3,PHB1,SSBP1,VDAC2,PPIF,TOMM40,MTCH2,TIMM13,COA3,NDUFAF4,PAM16,CHCHD2,COA4,NDUFA12,GGCT,APOO,SLIRP,UQCC2,CHCHD6,ATP5IF1,NDUFAF8,UQCC3	29/-
3_Member	GO Biological Processes	GO:0007005	mitochondrion organization	-21.6303	-18.8153	513,1347,2021,3329,4696,4706,4710,4722,5245,6742,7417,10105,10452,23788,26517,28958,29078,51025,51142,51287,55967,79017,79135,81892,84300,84303,93974,284184,790955	ATP5F1D,COX7A2,ENDOG,HSPD1,NDUFA3,NDUFAB1,NDUFB4,NDUFS3,PHB1,SSBP1,VDAC2,PPIF,TOMM40,MTCH2,TIMM13,COA3,NDUFAF4,PAM16,CHCHD2,COA4,NDUFA12,GGCT,APOO,SLIRP,UQCC2,CHCHD6,ATP5IF1,NDUFAF8,UQCC3	29/452
4_Summary	GO Biological Processes	GO:0009142	nucleoside triphosphate biosynthetic process	-20.9354	-18.1785	509,513,516,518,521,1841,4696,4701,4706,4710,4722,4726,4830,9551,9556,55967,84833,790955,29789,3094,8802,10606,54995,7086,5373,28958,29078,51287,84300,284184,2166	ATP5F1C,ATP5F1D,ATP5MC1,ATP5MC3,ATP5ME,DTYMK,NDUFA3,NDUFA7,NDUFAB1,NDUFB4,NDUFS3,NDUFS6,NME1,ATP5MF,ATP5MJ,NDUFA12,ATP5MK,UQCC3,OLA1,HINT1,SUCLG1,PAICS,OXSM,TKT,PMM2,COA3,NDUFAF4,COA4,UQCC2,NDUFAF8,FAAH	31/-
4_Member	GO Biological Processes	GO:0009142	nucleoside triphosphate biosynthetic process	-20.9354	-18.1785	509,513,516,518,521,1841,4696,4701,4706,4710,4722,4726,4830,9551,9556,55967,84833,790955	ATP5F1C,ATP5F1D,ATP5MC1,ATP5MC3,ATP5ME,DTYMK,NDUFA3,NDUFA7,NDUFAB1,NDUFB4,NDUFS3,NDUFS6,NME1,ATP5MF,ATP5MJ,NDUFA12,ATP5MK,UQCC3	18/109
4_Member	GO Biological Processes	GO:0009206	purine ribonucleoside triphosphate biosynthetic process	-20.423	-17.6785	509,513,516,518,521,4696,4701,4706,4710,4722,4726,4830,9551,9556,55967,84833,790955	ATP5F1C,ATP5F1D,ATP5MC1,ATP5MC3,ATP5ME,NDUFA3,NDUFA7,NDUFAB1,NDUFB4,NDUFS3,NDUFS6,NME1,ATP5MF,ATP5MJ,NDUFA12,ATP5MK,UQCC3	17/95
4_Member	GO Biological Processes	GO:0009145	purine nucleoside triphosphate biosynthetic process	-20.3404	-17.6067	509,513,516,518,521,4696,4701,4706,4710,4722,4726,4830,9551,9556,55967,84833,790955	ATP5F1C,ATP5F1D,ATP5MC1,ATP5MC3,ATP5ME,NDUFA3,NDUFA7,NDUFAB1,NDUFB4,NDUFS3,NDUFS6,NME1,ATP5MF,ATP5MJ,NDUFA12,ATP5MK,UQCC3	17/96
4_Member	GO Biological Processes	GO:0009201	ribonucleoside triphosphate biosynthetic process	-19.9415	-17.2183	509,513,516,518,521,4696,4701,4706,4710,4722,4726,4830,9551,9556,55967,84833,790955	ATP5F1C,ATP5F1D,ATP5MC1,ATP5MC3,ATP5ME,NDUFA3,NDUFA7,NDUFAB1,NDUFB4,NDUFS3,NDUFS6,NME1,ATP5MF,ATP5MJ,NDUFA12,ATP5MK,UQCC3	17/101
4_Member	GO Biological Processes	GO:0006754	ATP biosynthetic process	-19.7099	-16.9969	509,513,516,518,521,4696,4701,4706,4710,4722,4726,9551,9556,55967,84833,790955	ATP5F1C,ATP5F1D,ATP5MC1,ATP5MC3,ATP5ME,NDUFA3,NDUFA7,NDUFAB1,NDUFB4,NDUFS3,NDUFS6,ATP5MF,ATP5MJ,NDUFA12,ATP5MK,UQCC3	16/84
4_Member	GO Biological Processes	GO:0009141	nucleoside triphosphate metabolic process	-19.0954	-16.3924	509,513,516,518,521,1841,4696,4701,4706,4710,4722,4726,4830,9551,9556,29789,55967,84833,790955	ATP5F1C,ATP5F1D,ATP5MC1,ATP5MC3,ATP5ME,DTYMK,NDUFA3,NDUFA7,NDUFAB1,NDUFB4,NDUFS3,NDUFS6,NME1,ATP5MF,ATP5MJ,OLA1,NDUFA12,ATP5MK,UQCC3	19/163
4_Member	GO Biological Processes	GO:0015986	proton motive force-driven ATP synthesis	-19.0383	-16.3451	509,513,516,518,521,4696,4701,4706,4710,4722,4726,9551,9556,55967,84833	ATP5F1C,ATP5F1D,ATP5MC1,ATP5MC3,ATP5ME,NDUFA3,NDUFA7,NDUFAB1,NDUFB4,NDUFS3,NDUFS6,ATP5MF,ATP5MJ,NDUFA12,ATP5MK	15/73
4_Member	GO Biological Processes	GO:0009205	purine ribonucleoside triphosphate metabolic process	-18.8932	-16.2095	509,513,516,518,521,4696,4701,4706,4710,4722,4726,4830,9551,9556,29789,55967,84833,790955	ATP5F1C,ATP5F1D,ATP5MC1,ATP5MC3,ATP5ME,NDUFA3,NDUFA7,NDUFAB1,NDUFB4,NDUFS3,NDUFS6,NME1,ATP5MF,ATP5MJ,OLA1,NDUFA12,ATP5MK,UQCC3	18/140
4_Member	GO Biological Processes	GO:0046034	ATP metabolic process	-18.8658	-16.1915	509,513,516,518,521,4696,4701,4706,4710,4722,4726,9551,9556,29789,55967,84833,790955	ATP5F1C,ATP5F1D,ATP5MC1,ATP5MC3,ATP5ME,NDUFA3,NDUFA7,NDUFAB1,NDUFB4,NDUFS3,NDUFS6,ATP5MF,ATP5MJ,OLA1,NDUFA12,ATP5MK,UQCC3	17/116
4_Member	GO Biological Processes	GO:0009144	purine nucleoside triphosphate metabolic process	-18.5563	-15.8911	509,513,516,518,521,4696,4701,4706,4710,4722,4726,4830,9551,9556,29789,55967,84833,790955	ATP5F1C,ATP5F1D,ATP5MC1,ATP5MC3,ATP5ME,NDUFA3,NDUFA7,NDUFAB1,NDUFB4,NDUFS3,NDUFS6,NME1,ATP5MF,ATP5MJ,OLA1,NDUFA12,ATP5MK,UQCC3	18/146
4_Member	GO Biological Processes	GO:0009199	ribonucleoside triphosphate metabolic process	-18.5016	-15.8541	509,513,516,518,521,4696,4701,4706,4710,4722,4726,4830,9551,9556,29789,55967,84833,790955	ATP5F1C,ATP5F1D,ATP5MC1,ATP5MC3,ATP5ME,NDUFA3,NDUFA7,NDUFAB1,NDUFB4,NDUFS3,NDUFS6,NME1,ATP5MF,ATP5MJ,OLA1,NDUFA12,ATP5MK,UQCC3	18/147
4_Member	GO Biological Processes	GO:0009150	purine ribonucleotide metabolic process	-16.5015	-13.8793	509,513,516,518,521,3094,4696,4701,4706,4710,4722,4726,4830,8802,9551,9556,10606,29789,54995,55967,84833,790955	ATP5F1C,ATP5F1D,ATP5MC1,ATP5MC3,ATP5ME,HINT1,NDUFA3,NDUFA7,NDUFAB1,NDUFB4,NDUFS3,NDUFS6,NME1,SUCLG1,ATP5MF,ATP5MJ,PAICS,OLA1,OXSM,NDUFA12,ATP5MK,UQCC3	22/340
4_Member	GO Biological Processes	GO:0009152	purine ribonucleotide biosynthetic process	-16.4334	-13.8193	509,513,516,518,521,4696,4701,4706,4710,4722,4726,4830,9551,9556,10606,55967,84833,790955	ATP5F1C,ATP5F1D,ATP5MC1,ATP5MC3,ATP5ME,NDUFA3,NDUFA7,NDUFAB1,NDUFB4,NDUFS3,NDUFS6,NME1,ATP5MF,ATP5MJ,PAICS,NDUFA12,ATP5MK,UQCC3	18/191
4_Member	GO Biological Processes	GO:0009259	ribonucleotide metabolic process	-15.979	-13.3807	509,513,516,518,521,3094,4696,4701,4706,4710,4722,4726,4830,8802,9551,9556,10606,29789,54995,55967,84833,790955	ATP5F1C,ATP5F1D,ATP5MC1,ATP5MC3,ATP5ME,HINT1,NDUFA3,NDUFA7,NDUFAB1,NDUFB4,NDUFS3,NDUFS6,NME1,SUCLG1,ATP5MF,ATP5MJ,PAICS,OLA1,OXSM,NDUFA12,ATP5MK,UQCC3	22/360
4_Member	GO Biological Processes	GO:0009260	ribonucleotide biosynthetic process	-15.8464	-13.2558	509,513,516,518,521,4696,4701,4706,4710,4722,4726,4830,9551,9556,10606,55967,84833,790955	ATP5F1C,ATP5F1D,ATP5MC1,ATP5MC3,ATP5ME,NDUFA3,NDUFA7,NDUFAB1,NDUFB4,NDUFS3,NDUFS6,NME1,ATP5MF,ATP5MJ,PAICS,NDUFA12,ATP5MK,UQCC3	18/206
4_Member	GO Biological Processes	GO:0019693	ribose phosphate metabolic process	-15.779	-13.1959	509,513,516,518,521,3094,4696,4701,4706,4710,4722,4726,4830,8802,9551,9556,10606,29789,54995,55967,84833,790955	ATP5F1C,ATP5F1D,ATP5MC1,ATP5MC3,ATP5ME,HINT1,NDUFA3,NDUFA7,NDUFAB1,NDUFB4,NDUFS3,NDUFS6,NME1,SUCLG1,ATP5MF,ATP5MJ,PAICS,OLA1,OXSM,NDUFA12,ATP5MK,UQCC3	22/368
4_Member	GO Biological Processes	GO:0006163	purine nucleotide metabolic process	-15.6569	-13.0813	509,513,516,518,521,3094,4696,4701,4706,4710,4722,4726,4830,7086,8802,9551,9556,10606,29789,54995,55967,84833,790955	ATP5F1C,ATP5F1D,ATP5MC1,ATP5MC3,ATP5ME,HINT1,NDUFA3,NDUFA7,NDUFAB1,NDUFB4,NDUFS3,NDUFS6,NME1,TKT,SUCLG1,ATP5MF,ATP5MJ,PAICS,OLA1,OXSM,NDUFA12,ATP5MK,UQCC3	23/420
4_Member	GO Biological Processes	GO:0046390	ribose phosphate biosynthetic process	-15.5884	-13.0201	509,513,516,518,521,4696,4701,4706,4710,4722,4726,4830,9551,9556,10606,55967,84833,790955	ATP5F1C,ATP5F1D,ATP5MC1,ATP5MC3,ATP5ME,NDUFA3,NDUFA7,NDUFAB1,NDUFB4,NDUFS3,NDUFS6,NME1,ATP5MF,ATP5MJ,PAICS,NDUFA12,ATP5MK,UQCC3	18/213
4_Member	GO Biological Processes	GO:0009117	nucleotide metabolic process	-15.4215	-12.8604	509,513,516,518,521,1841,3094,4696,4701,4706,4710,4722,4726,4830,7086,8802,9551,9556,10606,29789,54995,55967,84833,790955	ATP5F1C,ATP5F1D,ATP5MC1,ATP5MC3,ATP5ME,DTYMK,HINT1,NDUFA3,NDUFA7,NDUFAB1,NDUFB4,NDUFS3,NDUFS6,NME1,TKT,SUCLG1,ATP5MF,ATP5MJ,PAICS,OLA1,OXSM,NDUFA12,ATP5MK,UQCC3	24/481
4_Member	GO Biological Processes	GO:0006753	nucleoside phosphate metabolic process	-15.2418	-12.6877	509,513,516,518,521,1841,3094,4696,4701,4706,4710,4722,4726,4830,7086,8802,9551,9556,10606,29789,54995,55967,84833,790955	ATP5F1C,ATP5F1D,ATP5MC1,ATP5MC3,ATP5ME,DTYMK,HINT1,NDUFA3,NDUFA7,NDUFAB1,NDUFB4,NDUFS3,NDUFS6,NME1,TKT,SUCLG1,ATP5MF,ATP5MJ,PAICS,OLA1,OXSM,NDUFA12,ATP5MK,UQCC3	24/490
4_Member	GO Biological Processes	GO:0009165	nucleotide biosynthetic process	-15.1081	-12.561	509,513,516,518,521,1841,4696,4701,4706,4710,4722,4726,4830,9551,9556,10606,55967,84833,790955	ATP5F1C,ATP5F1D,ATP5MC1,ATP5MC3,ATP5ME,DTYMK,NDUFA3,NDUFA7,NDUFAB1,NDUFB4,NDUFS3,NDUFS6,NME1,ATP5MF,ATP5MJ,PAICS,NDUFA12,ATP5MK,UQCC3	19/265
4_Member	GO Biological Processes	GO:0006164	purine nucleotide biosynthetic process	-15.0657	-12.5254	509,513,516,518,521,4696,4701,4706,4710,4722,4726,4830,9551,9556,10606,55967,84833,790955	ATP5F1C,ATP5F1D,ATP5MC1,ATP5MC3,ATP5ME,NDUFA3,NDUFA7,NDUFAB1,NDUFB4,NDUFS3,NDUFS6,NME1,ATP5MF,ATP5MJ,PAICS,NDUFA12,ATP5MK,UQCC3	18/228
4_Member	GO Biological Processes	GO:1901293	nucleoside phosphate biosynthetic process	-15.048	-12.5144	509,513,516,518,521,1841,4696,4701,4706,4710,4722,4726,4830,9551,9556,10606,55967,84833,790955	ATP5F1C,ATP5F1D,ATP5MC1,ATP5MC3,ATP5ME,DTYMK,NDUFA3,NDUFA7,NDUFAB1,NDUFB4,NDUFS3,NDUFS6,NME1,ATP5MF,ATP5MJ,PAICS,NDUFA12,ATP5MK,UQCC3	19/267
4_Member	GO Biological Processes	GO:0072521	purine-containing compound metabolic process	-15.0106	-12.4837	509,513,516,518,521,3094,4696,4701,4706,4710,4722,4726,4830,7086,8802,9551,9556,10606,29789,54995,55967,84833,790955	ATP5F1C,ATP5F1D,ATP5MC1,ATP5MC3,ATP5ME,HINT1,NDUFA3,NDUFA7,NDUFAB1,NDUFB4,NDUFS3,NDUFS6,NME1,TKT,SUCLG1,ATP5MF,ATP5MJ,PAICS,OLA1,OXSM,NDUFA12,ATP5MK,UQCC3	23/450
4_Member	GO Biological Processes	GO:0055086	nucleobase-containing small molecule metabolic process	-14.9769	-12.4565	509,513,516,518,521,1841,3094,4696,4701,4706,4710,4722,4726,4830,5373,7086,8802,9551,9556,10606,29789,54995,55967,84833,790955	ATP5F1C,ATP5F1D,ATP5MC1,ATP5MC3,ATP5ME,DTYMK,HINT1,NDUFA3,NDUFA7,NDUFAB1,NDUFB4,NDUFS3,NDUFS6,NME1,PMM2,TKT,SUCLG1,ATP5MF,ATP5MJ,PAICS,OLA1,OXSM,NDUFA12,ATP5MK,UQCC3	25/558
4_Member	GO Biological Processes	GO:0072522	purine-containing compound biosynthetic process	-14.7699	-12.2589	509,513,516,518,521,4696,4701,4706,4710,4722,4726,4830,9551,9556,10606,55967,84833,790955	ATP5F1C,ATP5F1D,ATP5MC1,ATP5MC3,ATP5ME,NDUFA3,NDUFA7,NDUFAB1,NDUFB4,NDUFS3,NDUFS6,NME1,ATP5MF,ATP5MJ,PAICS,NDUFA12,ATP5MK,UQCC3	18/237
4_Member	WikiPathways	WP623	Oxidative phosphorylation	-13.5004	-11.0112	513,516,518,521,4696,4701,4706,4710,4722,4726,9551	ATP5F1D,ATP5MC1,ATP5MC3,ATP5ME,NDUFA3,NDUFA7,NDUFAB1,NDUFB4,NDUFS3,NDUFS6,ATP5MF	11/60
4_Member	GO Biological Processes	GO:0042776	proton motive force-driven mitochondrial ATP synthesis	-13.1723	-10.6891	509,513,521,4696,4701,4706,4710,4722,4726,9551,55967	ATP5F1C,ATP5F1D,ATP5ME,NDUFA3,NDUFA7,NDUFAB1,NDUFB4,NDUFS3,NDUFS6,ATP5MF,NDUFA12	11/64
4_Member	GO Biological Processes	GO:1901137	carbohydrate derivative biosynthetic process	-10.9333	-8.47328	509,513,516,518,521,1841,4696,4701,4706,4710,4722,4726,4830,5373,7086,9551,9556,10606,55967,84833,790955	ATP5F1C,ATP5F1D,ATP5MC1,ATP5MC3,ATP5ME,DTYMK,NDUFA3,NDUFA7,NDUFAB1,NDUFB4,NDUFS3,NDUFS6,NME1,PMM2,TKT,ATP5MF,ATP5MJ,PAICS,NDUFA12,ATP5MK,UQCC3	21/575
4_Member	GO Biological Processes	GO:0033108	mitochondrial respiratory chain complex assembly	-10.9194	-8.465	4696,4706,4710,4722,28958,29078,51287,55967,84300,284184,790955	NDUFA3,NDUFAB1,NDUFB4,NDUFS3,COA3,NDUFAF4,COA4,NDUFA12,UQCC2,NDUFAF8,UQCC3	11/101
4_Member	GO Biological Processes	GO:0090407	organophosphate biosynthetic process	-10.4799	-8.03104	509,513,516,518,521,1841,4696,4701,4706,4710,4722,4726,4830,7086,9551,9556,10606,55967,84833,790955	ATP5F1C,ATP5F1D,ATP5MC1,ATP5MC3,ATP5ME,DTYMK,NDUFA3,NDUFA7,NDUFAB1,NDUFB4,NDUFS3,NDUFS6,NME1,TKT,ATP5MF,ATP5MJ,PAICS,NDUFA12,ATP5MK,UQCC3	20/544
4_Member	WikiPathways	WP4324	Mitochondrial complex I assembly model OXPHOS system	-9.04774	-6.64079	4696,4701,4706,4710,4722,4726,29078,55967	NDUFA3,NDUFA7,NDUFAB1,NDUFB4,NDUFS3,NDUFS6,NDUFAF4,NDUFA12	8/56
4_Member	Reactome Gene Sets	R-HSA-6799198	Complex I biogenesis	-8.98412	-6.58213	4696,4701,4706,4710,4722,4726,29078,55967	NDUFA3,NDUFA7,NDUFAB1,NDUFB4,NDUFS3,NDUFS6,NDUFAF4,NDUFA12	8/57
4_Member	CORUM	CORUM:178	Respiratory chain complex I (holoenzyme), mitochondrial	-8.32153	-5.92445	4696,4701,4706,4710,4722,4726,55967	NDUFA3,NDUFA7,NDUFAB1,NDUFB4,NDUFS3,NDUFS6,NDUFA12	7/44
4_Member	GO Biological Processes	GO:0010257	NADH dehydrogenase complex assembly	-7.35066	-4.98191	4696,4706,4710,4722,29078,55967,284184	NDUFA3,NDUFAB1,NDUFB4,NDUFS3,NDUFAF4,NDUFA12,NDUFAF8	7/60
4_Member	GO Biological Processes	GO:0032981	mitochondrial respiratory chain complex I assembly	-7.35066	-4.98191	4696,4706,4710,4722,29078,55967,284184	NDUFA3,NDUFAB1,NDUFB4,NDUFS3,NDUFAF4,NDUFA12,NDUFAF8	7/60
4_Member	GO Biological Processes	GO:0006120	mitochondrial electron transport, NADH to ubiquinone	-6.66903	-4.31378	4696,4701,4706,4710,4722,4726	NDUFA3,NDUFA7,NDUFAB1,NDUFB4,NDUFS3,NDUFS6	6/46
4_Member	CORUM	CORUM:2920	Respiratory chain complex I (lambda subunit) mitochondrial	-5.79256	-3.44609	4701,4722,4726,55967	NDUFA7,NDUFS3,NDUFS6,NDUFA12	4/16
4_Member	KEGG Pathway	hsa04723	Retrograde endocannabinoid signaling	-5.71581	-3.37366	2166,4696,4701,4706,4710,4722,4726,55967	FAAH,NDUFA3,NDUFA7,NDUFAB1,NDUFB4,NDUFS3,NDUFS6,NDUFA12	8/148
5_Summary	Reactome Gene Sets	R-HSA-1268020	Mitochondrial protein import	-11.5147	-9.03744	516,1537,3329,7416,10452,26517,51025,51142,51287,388753,7417,10105,23788,79135,84303,93974,790955,1468,51629,119559,10053	ATP5MC1,CYC1,HSPD1,VDAC1,TOMM40,TIMM13,PAM16,CHCHD2,COA4,COA6,VDAC2,PPIF,MTCH2,APOO,CHCHD6,ATP5IF1,UQCC3,SLC25A10,SLC25A39,SFXN4,AP1M2	21/-
5_Member	Reactome Gene Sets	R-HSA-1268020	Mitochondrial protein import	-11.5147	-9.03744	516,1537,3329,7416,10452,26517,51025,51142,51287,388753	ATP5MC1,CYC1,HSPD1,VDAC1,TOMM40,TIMM13,PAM16,CHCHD2,COA4,COA6	10/65
5_Member	GO Biological Processes	GO:0007006	mitochondrial membrane organization	-7.68243	-5.29974	7417,10105,10452,23788,26517,79135,84303,93974,790955	VDAC2,PPIF,TOMM40,MTCH2,TIMM13,APOO,CHCHD6,ATP5IF1,UQCC3	9/117
5_Member	Reactome Gene Sets	R-HSA-9609507	Protein localization	-7.50582	-5.12784	516,1537,3329,7416,10452,26517,51025,51142,51287,388753	ATP5MC1,CYC1,HSPD1,VDAC1,TOMM40,TIMM13,PAM16,CHCHD2,COA4,COA6	10/164
5_Member	GO Biological Processes	GO:0006839	mitochondrial transport	-6.72403	-4.36433	1468,3329,7417,10105,10452,23788,26517,51025,93974	SLC25A10,HSPD1,VDAC2,PPIF,TOMM40,MTCH2,TIMM13,PAM16,ATP5IF1	9/151
5_Member	GO Biological Processes	GO:0006626	protein targeting to mitochondrion	-4.59447	-2.28939	3329,10452,23788,26517,51025	HSPD1,TOMM40,MTCH2,TIMM13,PAM16	5/62
5_Member	GO Biological Processes	GO:0072655	establishment of protein localization to mitochondrion	-4.19377	-1.91175	3329,10452,23788,26517,51025	HSPD1,TOMM40,MTCH2,TIMM13,PAM16	5/75
5_Member	GO Biological Processes	GO:0070585	protein localization to mitochondrion	-3.93438	-1.67426	3329,10452,23788,26517,51025	HSPD1,TOMM40,MTCH2,TIMM13,PAM16	5/85
5_Member	GO Biological Processes	GO:1990542	mitochondrial transmembrane transport	-3.50421	-1.27168	10452,51025,51629,119559	TOMM40,PAM16,SLC25A39,SFXN4	4/58
5_Member	GO Biological Processes	GO:0051204	protein insertion into mitochondrial membrane	-3.20814	-1.03193	10452,23788,26517	TOMM40,MTCH2,TIMM13	3/30
5_Member	GO Biological Processes	GO:0090151	establishment of protein localization to mitochondrial membrane	-3.08512	-0.923338	10452,23788,26517	TOMM40,MTCH2,TIMM13	3/33
5_Member	GO Biological Processes	GO:0044743	protein transmembrane import into intracellular organelle	-2.90472	-0.77836	3329,10452,51025	HSPD1,TOMM40,PAM16	3/38
5_Member	GO Biological Processes	GO:0065002	intracellular protein transmembrane transport	-2.44204	-0.390038	3329,10452,51025	HSPD1,TOMM40,PAM16	3/55
5_Member	GO Biological Processes	GO:0006605	protein targeting	-2.41781	-0.372365	3329,10053,10452,23788,26517,51025	HSPD1,AP1M2,TOMM40,MTCH2,TIMM13,PAM16	6/265
5_Member	GO Biological Processes	GO:0071806	protein transmembrane transport	-2.20168	-0.183591	3329,10452,51025	HSPD1,TOMM40,PAM16	3/67
5_Member	GO Biological Processes	GO:0051205	protein insertion into membrane	-2.11531	-0.105302	10452,23788,26517	TOMM40,MTCH2,TIMM13	3/72
6_Summary	Reactome Gene Sets	R-HSA-8949613	Cristae formation	-11.2518	-8.78041	509,513,516,518,521,9551,79135,84303,2101,6742,54205,93974	ATP5F1C,ATP5F1D,ATP5MC1,ATP5MC3,ATP5ME,ATP5MF,APOO,CHCHD6,ESRRA,SSBP1,CYCS,ATP5IF1	12/-
6_Member	Reactome Gene Sets	R-HSA-8949613	Cristae formation	-11.2518	-8.78041	509,513,516,518,521,9551,79135,84303	ATP5F1C,ATP5F1D,ATP5MC1,ATP5MC3,ATP5ME,ATP5MF,APOO,CHCHD6	8/31
6_Member	Reactome Gene Sets	R-HSA-1592230	Mitochondrial biogenesis	-11.2156	-8.74991	509,513,516,518,521,2101,6742,9551,54205,79135,84303	ATP5F1C,ATP5F1D,ATP5MC1,ATP5MC3,ATP5ME,ESRRA,SSBP1,ATP5MF,CYCS,APOO,CHCHD6	11/95
6_Member	CORUM	CORUM:563	F1F0-ATP synthase, mitochondrial	-9.67698	-7.25479	509,513,516,521,9551,93974	ATP5F1C,ATP5F1D,ATP5MC1,ATP5ME,ATP5MF,ATP5IF1	6/16
6_Member	Reactome Gene Sets	R-HSA-163210	Formation of ATP by chemiosmotic coupling	-9.31584	-6.89879	509,513,516,518,521,9551	ATP5F1C,ATP5F1D,ATP5MC1,ATP5MC3,ATP5ME,ATP5MF	6/18
6_Member	Reactome Gene Sets	R-HSA-1852241	Organelle biogenesis and maintenance	-6.02465	-3.67381	509,513,516,518,521,2101,6742,9551,54205,79135,84303	ATP5F1C,ATP5F1D,ATP5MC1,ATP5MC3,ATP5ME,ESRRA,SSBP1,ATP5MF,CYCS,APOO,CHCHD6	11/296
7_Summary	GO Biological Processes	GO:0006122	mitochondrial electron transport, ubiquinol to cytochrome c	-10.0989	-7.66095	1537,7384,7388,27089,54205,790955,84300	CYC1,UQCRC1,UQCRH,UQCRQ,CYCS,UQCC3,UQCC2	7/-
7_Member	GO Biological Processes	GO:0006122	mitochondrial electron transport, ubiquinol to cytochrome c	-10.0989	-7.66095	1537,7384,7388,27089,54205,790955	CYC1,UQCRC1,UQCRH,UQCRQ,CYCS,UQCC3	6/14
7_Member	WikiPathways	WP4921	Mitochondrial complex III assembly	-9.67698	-7.25479	1537,7384,7388,27089,84300,790955	CYC1,UQCRC1,UQCRH,UQCRQ,UQCC2,UQCC3	6/16
8_Summary	GO Biological Processes	GO:0010821	regulation of mitochondrion organization	-5.6291	-3.29123	2021,6742,7416,10105,23788,26355,27166,93974	ENDOG,SSBP1,VDAC1,PPIF,MTCH2,FAM162A,PRELID1,ATP5IF1	8/-
8_Member	GO Biological Processes	GO:0010821	regulation of mitochondrion organization	-5.6291	-3.29123	2021,6742,7416,10105,23788,26355,27166,93974	ENDOG,SSBP1,VDAC1,PPIF,MTCH2,FAM162A,PRELID1,ATP5IF1	8/152
8_Member	GO Biological Processes	GO:0010822	positive regulation of mitochondrion organization	-4.19377	-1.91175	2021,6742,7416,26355,93974	ENDOG,SSBP1,VDAC1,FAM162A,ATP5IF1	5/75
9_Summary	Reactome Gene Sets	R-HSA-8953854	Metabolism of RNA	-5.54466	-3.21478	5437,6159,6181,6187,6636,9045,9136,10465,23658,27258,51690,51692,55651,80145,81890,283989,9238,285367,3329,2021,3094,8802,10535	POLR2H,RPL29,RPLP2,RPS2,SNRPF,RPL14,RRP9,PPIH,LSM5,LSM3,LSM7,CPSF3,NHP2,THOC7,QTRT1,TSEN54,TBRG4,RPUSD3,HSPD1,ENDOG,HINT1,SUCLG1,RNASEH2A	23/-
9_Member	Reactome Gene Sets	R-HSA-8953854	Metabolism of RNA	-5.54466	-3.21478	5437,6159,6181,6187,6636,9045,9136,10465,23658,27258,51690,51692,55651,80145,81890,283989	POLR2H,RPL29,RPLP2,RPS2,SNRPF,RPL14,RRP9,PPIH,LSM5,LSM3,LSM7,CPSF3,NHP2,THOC7,QTRT1,TSEN54	16/716
9_Member	CORUM	CORUM:561	LSm1-7 complex	-5.23163	-2.92258	23658,27258,51690	LSM5,LSM3,LSM7	3/7
9_Member	CORUM	CORUM:562	LSm2-8 complex	-5.23163	-2.92258	23658,27258,51690	LSM5,LSM3,LSM7	3/7
9_Member	Reactome Gene Sets	R-HSA-430039	mRNA decay by 5' to 3' exoribonuclease	-4.13196	-1.85737	23658,27258,51690	LSM5,LSM3,LSM7	3/15
9_Member	Reactome Gene Sets	R-HSA-72203	Processing of Capped Intron-Containing Pre-mRNA	-3.67823	-1.42518	5437,6636,10465,23658,27258,51690,51692,80145	POLR2H,SNRPF,PPIH,LSM5,LSM3,LSM7,CPSF3,THOC7	8/285
9_Member	GO Biological Processes	GO:0006397	mRNA processing	-3.35157	-1.14811	6636,9238,10465,23658,27258,51690,51692,80145,283989,285367	SNRPF,TBRG4,PPIH,LSM5,LSM3,LSM7,CPSF3,THOC7,TSEN54,RPUSD3	10/489
9_Member	KEGG Pathway	hsa03018	RNA degradation	-2.99444	-0.842464	3329,23658,27258,51690	HSPD1,LSM5,LSM3,LSM7	4/79
9_Member	Reactome Gene Sets	R-HSA-72163	mRNA Splicing - Major Pathway	-2.95416	-0.814519	5437,6636,10465,23658,27258,51690	POLR2H,SNRPF,PPIH,LSM5,LSM3,LSM7	6/207
9_Member	CORUM	CORUM:351	Spliceosome	-2.92315	-0.794162	6636,10465,27258,51690,80145	SNRPF,PPIH,LSM3,LSM7,THOC7	5/141
9_Member	Reactome Gene Sets	R-HSA-72172	mRNA Splicing	-2.86996	-0.751381	5437,6636,10465,23658,27258,51690	POLR2H,SNRPF,PPIH,LSM5,LSM3,LSM7	6/215
9_Member	GO Biological Processes	GO:0016071	mRNA metabolic process	-2.45492	-0.397243	6636,9238,10465,23658,27258,51690,51692,80145,283989,285367	SNRPF,TBRG4,PPIH,LSM5,LSM3,LSM7,CPSF3,THOC7,TSEN54,RPUSD3	10/646
9_Member	Reactome Gene Sets	R-HSA-429914	Deadenylation-dependent mRNA decay	-2.44204	-0.390038	23658,27258,51690	LSM5,LSM3,LSM7	3/55
9_Member	GO Biological Processes	GO:0034655	nucleobase-containing compound catabolic process	-2.25848	-0.23423	2021,3094,8802,10535,23658,51690	ENDOG,HINT1,SUCLG1,RNASEH2A,LSM5,LSM7	6/286
9_Member	KEGG Pathway	hsa03040	Spliceosome	-2.13044	-0.118424	6636,10465,23658,27258,51690	SNRPF,PPIH,LSM5,LSM3,LSM7	5/216
9_Member	GO Biological Processes	GO:0008380	RNA splicing	-2.08204	-0.0740303	6636,10465,23658,27258,51690,80145,283989	SNRPF,PPIH,LSM5,LSM3,LSM7,THOC7,TSEN54	7/409
9_Member	GO Biological Processes	GO:0044270	cellular nitrogen compound catabolic process	-2.00508	-0.0107845	2021,3094,8802,10535,23658,51690	ENDOG,HINT1,SUCLG1,RNASEH2A,LSM5,LSM7	6/324
10_Summary	GO Biological Processes	GO:0017004	cytochrome complex assembly	-5.54422	-3.21478	28958,51287,84300,388753,790955,1327,9377,285367	COA3,COA4,UQCC2,COA6,UQCC3,COX4I1,COX5A,RPUSD3	8/-
10_Member	GO Biological Processes	GO:0017004	cytochrome complex assembly	-5.54422	-3.21478	28958,51287,84300,388753,790955	COA3,COA4,UQCC2,COA6,UQCC3	5/40
10_Member	CORUM	CORUM:6442	Cytochrome c oxidase, mitochondrial	-4.22709	-1.93752	1327,9377,28958	COX4I1,COX5A,COA3	3/14
10_Member	GO Biological Processes	GO:0070131	positive regulation of mitochondrial translation	-4.04357	-1.77264	28958,84300,285367	COA3,UQCC2,RPUSD3	3/16
10_Member	GO Biological Processes	GO:0070129	regulation of mitochondrial translation	-3.44605	-1.22669	28958,84300,285367	COA3,UQCC2,RPUSD3	3/25
10_Member	GO Biological Processes	GO:0008535	respiratory chain complex IV assembly	-3.20814	-1.03193	28958,51287,388753	COA3,COA4,COA6	3/30
10_Member	GO Biological Processes	GO:0062125	regulation of mitochondrial gene expression	-3.20814	-1.03193	28958,84300,285367	COA3,UQCC2,RPUSD3	3/30
11_Summary	GO Biological Processes	GO:0007007	inner mitochondrial membrane organization	-4.27247	-1.97908	26517,79135,84303,790955	TIMM13,APOO,CHCHD6,UQCC3	4/-
11_Member	GO Biological Processes	GO:0007007	inner mitochondrial membrane organization	-4.27247	-1.97908	26517,79135,84303,790955	TIMM13,APOO,CHCHD6,UQCC3	4/37
11_Member	GO Biological Processes	GO:0042407	cristae formation	-4.13196	-1.85737	79135,84303,790955	APOO,CHCHD6,UQCC3	3/15
12_Summary	GO Biological Processes	GO:0006259	DNA metabolic process	-3.99931	-1.73203	2021,3329,4830,5245,5425,6742,9232,10293,10535,23594,29089,51659,55651,84057	ENDOG,HSPD1,NME1,PHB1,POLD2,SSBP1,PTTG1,TRAIP,RNASEH2A,ORC6,UBE2T,GINS2,NHP2,MND1	14/-
12_Member	GO Biological Processes	GO:0006259	DNA metabolic process	-3.99931	-1.73203	2021,3329,4830,5245,5425,6742,9232,10293,10535,23594,29089,51659,55651,84057	ENDOG,HSPD1,NME1,PHB1,POLD2,SSBP1,PTTG1,TRAIP,RNASEH2A,ORC6,UBE2T,GINS2,NHP2,MND1	14/761
12_Member	GO Biological Processes	GO:0006260	DNA replication	-3.05366	-0.894711	5425,6742,10293,10535,23594,51659	POLD2,SSBP1,TRAIP,RNASEH2A,ORC6,GINS2	6/198
12_Member	GO Biological Processes	GO:0006261	DNA-templated DNA replication	-3.00737	-0.851229	5425,6742,10293,23594,51659	POLD2,SSBP1,TRAIP,ORC6,GINS2	5/135
12_Member	KEGG Pathway	hsa03030	DNA replication	-2.97362	-0.831265	5425,6742,10535	POLD2,SSBP1,RNASEH2A	3/36
13_Summary	GO Biological Processes	GO:0032780	negative regulation of ATP-dependent activity	-3.96103	-1.69734	10105,51025,93974,5245,7416,7417,3329,79017,6742,4722,5478,7001,27166,54205	PPIF,PAM16,ATP5IF1,PHB1,VDAC1,VDAC2,HSPD1,GGCT,SSBP1,NDUFS3,PPIA,PRDX2,PRELID1,CYCS	14/-
13_Member	GO Biological Processes	GO:0032780	negative regulation of ATP-dependent activity	-3.96103	-1.69734	10105,51025,93974	PPIF,PAM16,ATP5IF1	3/17
13_Member	Reactome Gene Sets	R-HSA-8949215	Mitochondrial calcium ion transport	-3.556	-1.32012	5245,7416,7417	PHB1,VDAC1,VDAC2	3/23
13_Member	GO Biological Processes	GO:0008637	apoptotic mitochondrial changes	-3.39286	-1.17992	3329,7417,10105,79017	HSPD1,VDAC2,PPIF,GGCT	4/62
13_Member	GO Biological Processes	GO:0043462	regulation of ATP-dependent activity	-3.3401	-1.13975	6742,10105,51025,93974	SSBP1,PPIF,PAM16,ATP5IF1	4/64
13_Member	GO Biological Processes	GO:0035794	positive regulation of mitochondrial membrane permeability	-3.08512	-0.923338	7417,10105,93974	VDAC2,PPIF,ATP5IF1	3/33
13_Member	GO Biological Processes	GO:1905710	positive regulation of membrane permeability	-2.93867	-0.807039	7417,10105,93974	VDAC2,PPIF,ATP5IF1	3/37
13_Member	GO Biological Processes	GO:2001234	negative regulation of apoptotic signaling pathway	-2.60262	-0.532614	4722,5478,7001,7417,10105,27166	NDUFS3,PPIA,PRDX2,VDAC2,PPIF,PRELID1	6/243
13_Member	GO Biological Processes	GO:2001243	negative regulation of intrinsic apoptotic signaling pathway	-2.41231	-0.369657	4722,5478,7417,10105	NDUFS3,PPIA,VDAC2,PPIF	4/114
13_Member	GO Biological Processes	GO:0046902	regulation of mitochondrial membrane permeability	-2.31532	-0.288996	7417,10105,93974	VDAC2,PPIF,ATP5IF1	3/61
13_Member	KEGG Pathway	hsa05017	Spinocerebellar ataxia	-2.0677	-0.0645749	7416,7417,10105,54205	VDAC1,VDAC2,PPIF,CYCS	4/143
13_Member	GO Biological Processes	GO:0090559	regulation of membrane permeability	-2.06665	-0.0645749	7417,10105,93974	VDAC2,PPIF,ATP5IF1	3/75
14_Summary	GO Biological Processes	GO:0043457	regulation of cellular respiration	-3.78884	-1.53227	1347,10105,27166,84300,51142,26355	COX7A2,PPIF,PRELID1,UQCC2,CHCHD2,FAM162A	6/-
14_Member	GO Biological Processes	GO:0043457	regulation of cellular respiration	-3.78884	-1.53227	1347,10105,27166,84300	COX7A2,PPIF,PRELID1,UQCC2	4/49
14_Member	GO Biological Processes	GO:0002082	regulation of oxidative phosphorylation	-3.49979	-1.27059	1347,10105,84300	COX7A2,PPIF,UQCC2	3/24
14_Member	GO Biological Processes	GO:1903715	regulation of aerobic respiration	-3.08512	-0.923338	1347,10105,84300	COX7A2,PPIF,UQCC2	3/33
14_Member	GO Biological Processes	GO:0043467	regulation of generation of precursor metabolites and energy	-2.95075	-0.813799	1347,10105,27166,51142,84300	COX7A2,PPIF,PRELID1,CHCHD2,UQCC2	5/139
14_Member	GO Biological Processes	GO:0090199	regulation of release of cytochrome c from mitochondria	-2.69127	-0.611974	10105,26355,27166	PPIF,FAM162A,PRELID1	3/45
15_Summary	Reactome Gene Sets	R-HSA-8862803	Deregulated CDK5 triggers multiple neurodegenerative pathways in Alzheimer's disease models	-3.61492	-1.36882	993,995,7001,23594,9232,54205,3329,4830	CDC25A,CDC25C,PRDX2,ORC6,PTTG1,CYCS,HSPD1,NME1	8/-
15_Member	Reactome Gene Sets	R-HSA-8862803	Deregulated CDK5 triggers multiple neurodegenerative pathways in Alzheimer's disease models	-3.61492	-1.36882	993,995,7001	CDC25A,CDC25C,PRDX2	3/22
15_Member	Reactome Gene Sets	R-HSA-8863678	Neurodegenerative Diseases	-3.61492	-1.36882	993,995,7001	CDC25A,CDC25C,PRDX2	3/22
15_Member	Reactome Gene Sets	R-HSA-9734009	Defective Intrinsic Pathway for Apoptosis	-3.44605	-1.22669	993,995,7001	CDC25A,CDC25C,PRDX2	3/25
15_Member	Reactome Gene Sets	R-HSA-176187	Activation of ATR in response to replication stress	-2.93867	-0.807039	993,995,23594	CDC25A,CDC25C,ORC6	3/37
15_Member	WikiPathways	WP179	Cell cycle	-2.3332	-0.302699	993,995,9232,23594	CDC25A,CDC25C,PTTG1,ORC6	4/120
15_Member	WikiPathways	WP707	DNA damage response	-2.1663	-0.152266	993,995,54205	CDC25A,CDC25C,CYCS	3/69
15_Member	Canonical Pathways	M66	PID MYC ACTIV PATHWAY	-2.00507	-0.0107845	993,3329,4830	CDC25A,HSPD1,NME1	3/79
16_Summary	GO Biological Processes	GO:0033013	tetrapyrrole metabolic process	-3.59339	-1.35072	3145,51629,93974,326625	HMBS,SLC25A39,ATP5IF1,MMAB	4/-
16_Member	GO Biological Processes	GO:0033013	tetrapyrrole metabolic process	-3.59339	-1.35072	3145,51629,93974,326625	HMBS,SLC25A39,ATP5IF1,MMAB	4/55
16_Member	GO Biological Processes	GO:0006783	heme biosynthetic process	-3.44605	-1.22669	3145,51629,93974	HMBS,SLC25A39,ATP5IF1	3/25
16_Member	GO Biological Processes	GO:0006779	porphyrin-containing compound biosynthetic process	-3.25212	-1.05794	3145,51629,93974	HMBS,SLC25A39,ATP5IF1	3/29
16_Member	GO Biological Processes	GO:0033014	tetrapyrrole biosynthetic process	-3.25212	-1.05794	3145,51629,93974	HMBS,SLC25A39,ATP5IF1	3/29
16_Member	GO Biological Processes	GO:0042168	heme metabolic process	-2.83965	-0.726172	3145,51629,93974	HMBS,SLC25A39,ATP5IF1	3/40
16_Member	GO Biological Processes	GO:0046148	pigment biosynthetic process	-2.80842	-0.702496	3145,51629,93974	HMBS,SLC25A39,ATP5IF1	3/41
16_Member	GO Biological Processes	GO:0006778	porphyrin-containing compound metabolic process	-2.63688	-0.564563	3145,51629,93974	HMBS,SLC25A39,ATP5IF1	3/47
16_Member	GO Biological Processes	GO:0042440	pigment metabolic process	-2.23826	-0.216074	3145,51629,93974	HMBS,SLC25A39,ATP5IF1	3/65
17_Summary	Reactome Gene Sets	R-HSA-72689	Formation of a pool of free 40S subunits	-3.56273	-1.32347	6159,6181,6187,8668,9045,9136,55651,5437,1468,1644,4706,5092	RPL29,RPLP2,RPS2,EIF3I,RPL14,RRP9,NHP2,POLR2H,SLC25A10,DDC,NDUFAB1,PCBD1	12/-
17_Member	Reactome Gene Sets	R-HSA-72689	Formation of a pool of free 40S subunits	-3.56273	-1.32347	6159,6181,6187,8668,9045	RPL29,RPLP2,RPS2,EIF3I,RPL14	5/102
17_Member	Reactome Gene Sets	R-HSA-156827	L13a-mediated translational silencing of Ceruloplasmin expression	-3.37515	-1.1654	6159,6181,6187,8668,9045	RPL29,RPLP2,RPS2,EIF3I,RPL14	5/112
17_Member	Reactome Gene Sets	R-HSA-72706	GTP hydrolysis and joining of the 60S ribosomal subunit	-3.35743	-1.15084	6159,6181,6187,8668,9045	RPL29,RPLP2,RPS2,EIF3I,RPL14	5/113
17_Member	Reactome Gene Sets	R-HSA-72613	Eukaryotic Translation Initiation	-3.23819	-1.05309	6159,6181,6187,8668,9045	RPL29,RPLP2,RPS2,EIF3I,RPL14	5/120
17_Member	Reactome Gene Sets	R-HSA-72737	Cap-dependent Translation Initiation	-3.23819	-1.05309	6159,6181,6187,8668,9045	RPL29,RPLP2,RPS2,EIF3I,RPL14	5/120
17_Member	GO Biological Processes	GO:0002181	cytoplasmic translation	-3.18948	-1.0162	6159,6181,6187,8668,9045	RPL29,RPLP2,RPS2,EIF3I,RPL14	5/123
17_Member	Reactome Gene Sets	R-HSA-8868773	rRNA processing in the nucleus and cytosol	-3.08803	-0.923338	6159,6181,6187,9045,9136,55651	RPL29,RPLP2,RPS2,RPL14,RRP9,NHP2	6/195
17_Member	Reactome Gene Sets	R-HSA-168273	Influenza Viral RNA Transcription and Replication	-2.99303	-0.842464	5437,6159,6181,6187,9045	POLR2H,RPL29,RPLP2,RPS2,RPL14	5/136
17_Member	Reactome Gene Sets	R-HSA-72312	rRNA processing	-2.97582	-0.831265	6159,6181,6187,9045,9136,55651	RPL29,RPLP2,RPS2,RPL14,RRP9,NHP2	6/205
17_Member	CORUM	CORUM:306	Ribosome, cytoplasmic	-2.97404	-0.831265	6159,6181,6187,9045	RPL29,RPLP2,RPS2,RPL14	4/80
17_Member	Reactome Gene Sets	R-HSA-71291	Metabolism of amino acids and derivatives	-2.88976	-0.768599	1468,1644,4706,5092,6159,6181,6187,9045	SLC25A10,DDC,NDUFAB1,PCBD1,RPL29,RPLP2,RPS2,RPL14	8/376
17_Member	WikiPathways	WP477	Cytoplasmic ribosomal proteins	-2.8204	-0.711973	6159,6181,6187,9045	RPL29,RPLP2,RPS2,RPL14	4/88
17_Member	Reactome Gene Sets	R-HSA-156902	Peptide chain elongation	-2.78442	-0.683464	6159,6181,6187,9045	RPL29,RPLP2,RPS2,RPL14	4/90
17_Member	Reactome Gene Sets	R-HSA-192823	Viral mRNA Translation	-2.78442	-0.683464	6159,6181,6187,9045	RPL29,RPLP2,RPS2,RPL14	4/90
17_Member	Reactome Gene Sets	R-HSA-168255	Influenza Infection	-2.71745	-0.633439	5437,6159,6181,6187,9045	POLR2H,RPL29,RPLP2,RPS2,RPL14	5/157
17_Member	Reactome Gene Sets	R-HSA-156842	Eukaryotic Translation Elongation	-2.71509	-0.633439	6159,6181,6187,9045	RPL29,RPLP2,RPS2,RPL14	4/94
17_Member	Reactome Gene Sets	R-HSA-2408557	Selenocysteine synthesis	-2.71509	-0.633439	6159,6181,6187,9045	RPL29,RPLP2,RPS2,RPL14	4/94
17_Member	Reactome Gene Sets	R-HSA-72764	Eukaryotic Translation Termination	-2.71509	-0.633439	6159,6181,6187,9045	RPL29,RPLP2,RPS2,RPL14	4/94
17_Member	Reactome Gene Sets	R-HSA-975956	Nonsense Mediated Decay (NMD) independent of the Exon Junction Complex (EJC)	-2.68166	-0.604705	6159,6181,6187,9045	RPL29,RPLP2,RPS2,RPL14	4/96
17_Member	CORUM	CORUM:308	60S ribosomal subunit, cytoplasmic	-2.63688	-0.564563	6159,6181,9045	RPL29,RPLP2,RPL14	3/47
17_Member	Reactome Gene Sets	R-HSA-9633012	Response of EIF2AK4 (GCN2) to amino acid deficiency	-2.58591	-0.518194	6159,6181,6187,9045	RPL29,RPLP2,RPS2,RPL14	4/102
17_Member	CORUM	CORUM:3055	Nop56p-associated pre-rRNA complex	-2.55541	-0.492237	6159,6181,6187,9045	RPL29,RPLP2,RPS2,RPL14	4/104
17_Member	Reactome Gene Sets	R-HSA-1799339	SRP-dependent cotranslational protein targeting to membrane	-2.42596	-0.376152	6159,6181,6187,9045	RPL29,RPLP2,RPS2,RPL14	4/113
17_Member	Reactome Gene Sets	R-HSA-6791226	Major pathway of rRNA processing in the nucleolus and cytosol	-2.41078	-0.369657	6159,6181,6187,9045,9136	RPL29,RPLP2,RPS2,RPL14,RRP9	5/185
17_Member	Reactome Gene Sets	R-HSA-927802	Nonsense-Mediated Decay (NMD)	-2.38541	-0.348574	6159,6181,6187,9045	RPL29,RPLP2,RPS2,RPL14	4/116
17_Member	Reactome Gene Sets	R-HSA-975957	Nonsense Mediated Decay (NMD) enhanced by the Exon Junction Complex (EJC)	-2.38541	-0.348574	6159,6181,6187,9045	RPL29,RPLP2,RPS2,RPL14	4/116
17_Member	Reactome Gene Sets	R-HSA-2408522	Selenoamino acid metabolism	-2.34606	-0.311346	6159,6181,6187,9045	RPL29,RPLP2,RPS2,RPL14	4/119
18_Summary	GO Biological Processes	GO:0000413	protein peptidyl-prolyl isomerization	-3.39458	-1.17992	5478,10105,10465,3329,3336,10471,4706,9718,388962	PPIA,PPIF,PPIH,HSPD1,HSPE1,PFDN6,NDUFAB1,ECE2,BOLA3	9/-
18_Member	GO Biological Processes	GO:0000413	protein peptidyl-prolyl isomerization	-3.39458	-1.17992	5478,10105,10465	PPIA,PPIF,PPIH	3/26
18_Member	GO Biological Processes	GO:0018208	peptidyl-proline modification	-2.83965	-0.726172	5478,10105,10465	PPIA,PPIF,PPIH	3/40
18_Member	GO Biological Processes	GO:0006457	protein folding	-2.82926	-0.718322	3329,3336,5478,10105,10465,10471	HSPD1,HSPE1,PPIA,PPIF,PPIH,PFDN6	6/219
18_Member	GO Biological Processes	GO:0051604	protein maturation	-2.75141	-0.655355	3329,3336,4706,5478,9718,10105,10465,10471,388962	HSPD1,HSPE1,NDUFAB1,PPIA,ECE2,PPIF,PPIH,PFDN6,BOLA3	9/489
19_Summary	GO Biological Processes	GO:0006919	activation of cysteine-type endopeptidase activity involved in apoptotic process	-3.23981	-1.05309	3329,3336,26355,54205,27166	HSPD1,HSPE1,FAM162A,CYCS,PRELID1	5/-
19_Member	GO Biological Processes	GO:0006919	activation of cysteine-type endopeptidase activity involved in apoptotic process	-3.23981	-1.05309	3329,3336,26355,54205	HSPD1,HSPE1,FAM162A,CYCS	4/68
19_Member	GO Biological Processes	GO:0010950	positive regulation of endopeptidase activity	-2.72958	-0.638381	3329,3336,26355,27166,54205	HSPD1,HSPE1,FAM162A,PRELID1,CYCS	5/156
19_Member	GO Biological Processes	GO:0010952	positive regulation of peptidase activity	-2.56762	-0.502185	3329,3336,26355,27166,54205	HSPD1,HSPE1,FAM162A,PRELID1,CYCS	5/170
19_Member	GO Biological Processes	GO:0043280	positive regulation of cysteine-type endopeptidase activity involved in apoptotic process	-2.45368	-0.397243	3329,3336,26355,54205	HSPD1,HSPE1,FAM162A,CYCS	4/111
19_Member	GO Biological Processes	GO:2001056	positive regulation of cysteine-type endopeptidase activity	-2.22274	-0.202609	3329,3336,26355,54205	HSPD1,HSPE1,FAM162A,CYCS	4/129
20_Summary	WikiPathways	WP4022	Pyrimidine metabolism	-2.89518	-0.771423	1841,4830,5425,5437	DTYMK,NME1,POLD2,POLR2H	4/-
20_Member	WikiPathways	WP4022	Pyrimidine metabolism	-2.89518	-0.771423	1841,4830,5425,5437	DTYMK,NME1,POLD2,POLR2H	4/84
