# Supplementary material for: Estrogen-Induced Hypermethylation Silencing of RPS2 and TMEM177 Inhibits Energy Metabolism and Reduces the Survival of CRC Cells
Source: Cells. 2026 Jan 9;15(2):124. doi: 10.3390/cells15020124 (PMC12839088; doi:10.3390/cells15020124)
Supplement: Supplementary file 1 [file cells-15-00124-s001.zip › SupplementaryTable 3S.txt]

Genes	PearsonCC
PDSS1	-0.42
SFXN4	-0.41
UQCRQ	-0.4
MRPL23	-0.4
COX6A1	-0.4
FARSB	-0.4
CCDC58	-0.4
NDUFA7	-0.39
COX5B	-0.39
SLC25A10	-0.39
FAM195A	-0.39
UQCRC1	-0.38
COX5A	-0.38
ATP5I	-0.38
AP1M2	-0.38
MRPS24	-0.37
EBP	-0.37
SNRPF	-0.37
POLR2H	-0.37
MRPL12	-0.36
PCBD1	-0.36
PPIH	-0.36
SLC25A39	-0.36
NOP16	-0.36
C11orf83	-0.36
MRPS34	-0.36
ATP5G3	-0.36
LSM5	-0.35
CDX1	-0.35
TIMM16	-0.35
COX7B	-0.35
COMTD1	-0.35
MMAB	-0.35
LSM7	-0.35
ATP5G1	-0.35
COX8A	-0.35
MRPL37	-0.35
HSPE1	-0.35
PLEKHJ1	-0.35
MRPL21	-0.35
SSBP1	-0.35
TKT	-0.35
MRPS33	-0.35
NME1	-0.34
CDC25C	-0.34
USMG5	-0.34
MRPS15	-0.34
MRPL14	-0.34
NHP2	-0.34
SUCLG1	-0.34
C16orf13	-0.34
PRDX2	-0.34
MRPL38	-0.34
C14orf2	-0.34
TIMM13	-0.34
MGST2	-0.34
ARHGAP8	-0.33
PHB	-0.33
ATP5C1	-0.33
NDUFS3	-0.33
ZNF593	-0.33
GINS2	-0.33
TPRN	-0.33
ACP1	-0.33
ECE2	-0.33
FAAH	-0.33
TMEM177	-0.33
BZW2	-0.33
CHCHD8	-0.33
HSPD1	-0.33
CD320	-0.33
OLA1	-0.33
LLGL2	-0.33
KIF9	-0.33
PA2G4	-0.33
PMM2	-0.33
POLD2	-0.32
THOC7	-0.32
TRAIP	-0.32
PKP3	-0.32
UQCRH	-0.32
PTTG1	-0.32
RRP9	-0.32
MFSD2B	-0.32
PRELID1	-0.32
PAICS	-0.32
ICT1	-0.32
MRPL11	-0.32
CCDC56	-0.32
COX4I1	-0.32
CYCS	-0.32
POC1A	-0.32
MTCH2	-0.32
MRPL17	-0.32
RPUSD3	-0.32
BOLA3	-0.32
NDUFAB1	-0.32
ATP5D	-0.32
LSM3	-0.32
GGCT	-0.32
HMBS	-0.31
CHCHD6	-0.31
TOMM40	-0.31
CHCHD2	-0.31
MRPL4	-0.31
COX6B1	-0.31
ESRRA	-0.31
CYC1	-0.31
ORC6L	-0.31
ATP5J2	-0.31
APOO	-0.31
IFRD2	-0.31
UBE2T	-0.31
C6orf136	-0.31
CKS2	-0.31
ATPIF1	-0.31
CRB3	-0.31
NDUFAF4	-0.31
RPLP2	-0.31
EIF3I	-0.31
C14orf156	-0.31
MRPL48	-0.31
C1orf31	-0.31
COX7C	-0.31
COX7A2	-0.3
TSEN54	-0.3
KRTCAP3	-0.3
NDUFA12	-0.3
DUS1L	-0.3
HINT1	-0.3
PPAP2C	-0.3
CPSF3	-0.3
PRR5-ARHGAP8	-0.3
C6orf125	-0.3
FAM162A	-0.3
NDUFA3	-0.3
ENDOG	-0.3
OXSM	-0.3
QTRT1	-0.3
MRPS16	-0.3
DDC	-0.3
NDUFS6	-0.3
DBI	-0.3
NDUFB4	-0.3
THOP1	-0.3
MRPL3	-0.3
MND1	-0.3
C19orf24	-0.3
EPCAM	-0.3
RPL29	-0.3
MRPL47	-0.3
ASF1B	-0.3
RPS2	-0.3
RNASEH2A	-0.3
MRPL22	-0.3
RPL14	-0.3
DTYMK	-0.3
C12orf45	-0.3
TBRG4	-0.3
VDAC2	-0.3
ZNF695	-0.3
ACY1	-0.3
CDC25A	-0.3
C17orf89	-0.3
MRPS17	-0.3
VDAC1	-0.3
PPIA	-0.3
PFDN6	-0.3
PPIF	-0.3
